# Supplementary material for: Thicker eggshells are not predicted by host egg ejection behaviour in four species of Australian cuckoo
Source: Sci Rep. 2022 Apr 15;12:6320. doi: 10.1038/s41598-022-09872-9 (PMC9012832; doi:10.1038/s41598-022-09872-9)
Supplement: Supplementary file 3 — Supplementary Information 3. [file 41598_2022_9872_MOESM3_ESM.xlsx]

## Sheet: 7Readme
	Thicker eggshells are not predicted by host egg ejection behaviour in four species of Australian cuckoos
	Clare E. Holleley1*, Alice C. Grieve1, Alicia Grealy1,2, Iliana Medina3, Naomi E. Langmore2*
	1 Australian National Wildlife Collection, National Research Collections Australia, CSIRO, Canberra, ACT 2601, Australia
	2 Langmore Group, Research School of Biology, Building 46, Australian National University, Canberra, ACT 0200, Australia
	3 School of BioSciences, University of Melbourne, Royal Parade, VIC 3010, Australia
	* Corresponding author. E-mail: clare.holleley@csiro.au and naomi.langmore@anu.edu.au
	Supplementary data file 1. Data file containing Data file containing: information on all know hosts and Ejection data; museum eggshell registration numbers (CSIRO Australian National Wildlife Collection) and associated metadata; raw morphological eggshell measurements and the input files used for REML analysis.
	Spreadsheet tabs
1	Summary_All_Species	This is a summary of egg characteristics all hosts for the four cuckoo species studied. Note that some hosts were not measured, or had Ejection behaviour inferred from the nest type.
2	All_data	This includes all data from eggs measured, including host species where Ejection behaviour was inferred form the nest type, outliers, and specimens where one of the pair (cuckoo or host) may be missing.
3	Primary_only_Apex	This includes only the apex data for which the Ejection behaviour of the host species has been studied before, minus outliers and minus specimens where one of a pair is missing. Used as input for REML analysis.
4	Primary_only_Meridian	This includes only the meridian data for which the Ejection behaviour of the host species has been studied before, minus outliers and minus specimens where one of a pair is missing. Used as input for REML analysis.
5	Primary_Secondary_Meridian	This includes only the meridian data for which the Ejection behaviour of the host species has been studied before or is inferred (Tab 1), minus outliers and minus specimens where one of a pair is missing. Used as input for REML analysis.
6	Primary_Secondary_Apex	This includes only the apex data for which the Ejection behaviour of the host species has been studied before or is inferred (Tab 1), minus outliers and minus specimens where one of a pair is missing. Used as input for REML analysis.
7	Read me	Details the contents of the other spreadsheets.

## Sheet: 6Primary_Secondary_Apex
Cuckoo RegNo	Host RegNo	Treatment	ScientificName	Host species	Ejection Behaviour	Cuckoo or Host?	Good egg	Good egg	Years since collection	Fresh or Not Fresh	Apex mean (um)	Apex St Dev (um)	Normalised Apex	Normalised Apex Cuckoo:Host	Apex Coefficient of variation (%)	Weight (g)	Photo File name (.png)	Length (mm)	Breadth (mm)	IdentQualifierName	Locality	StateProvinceName	decimalLatitude	decimalLongitude	INCUBATION	MacroHabitat	Notes	CLUTCHSIZE	earliestDateCollected	latestDateCollected	RecordedDate	NESTSITE	NESTPOSITION	EGGMEASURE	NESTEXDI	NESTEXDE	NESTINDI	NESTINDE	NESTMATERIALEXTERNAL	NESTMATERIALINTERNAL	NESTKEPT	CollectorName
E00414	E23004	Shining	Chalcites lucidus	Yellow-rumped Thornbill	Acceptor	Cuckoo	Y	N			74.0076	0.475	0.00442085	1.0399	0.641826	0.077	100-8794	16.7406	12.306
E00414	E23004	Shining host	Acanthiza chrysorrhoa	Yellow-rumped Thornbill	Acceptor	Host	Y	Y	99		68.8704	1.01	0.00425122		1.46652	0.067	100-8795	16.2002	12.3476	Identified by qualified person	PYMBLE, SYDNEY	New South Wales	-33.7333	151.133			for associated brood parasite see E00414	1+2	1918-08-29	1918-08-29	1918-08-29										NO	D'Ombrain, A.F.
E03795	E23028	Pallid	Heteroscenes pallidus	White-naped honeyeater	Ejector	Cuckoo	Y	Y	67	Not fresh	80.4974	0.922	0.00338027	0.931489	1.14538	0.224	100-8705	23.8139	17.1752	Identified by qualified person	CARRINGBAH	New South Wales			started		for associated host see E23028	1+1	1950-09-20	1950-09-20	1950-09-20	30 FEET UP IN STRINGYBARK							CUP SHAPED SUPER FINE BARK	GRASS	NO	Hart, A.
E03795	E23028	Pallid host	Melithreptus lunatus	White-naped honeyeater	Ejector	Host	Y	Y	67	Not fresh	67.5051	0.819	0.00362889		1.21324	0.094	100-8706	18.6022	13.8379	Identified by qualified person	CARRINGBAH	New South Wales			started		for associated brood parasite see E03795	1+1	1950-09-20	1950-09-20	1950-09-20	30 FEET UP IN STRINGYBARK							CUP SHAPED SUPER FINE BARK	GRASS	NO	Hart, A.
E03798	E23031	Pallid	Heteroscenes pallidus	Red wattlebird	Ejector	Cuckoo	Y	Y	79	Fresh	72.2598	0.995	0.00289566	0.586934	1.37698	0.191	100-8709	24.9545	17.4773	Identified by qualified person	Gnowangerup	Western Australia	-33.9333	118	fresh		BIRD ON NEST IDENTITY SURE; for associated host see E23031	1+2	1938-09-05	1938-09-05	1938-09-05	BOWL SHAPED NEST 15 FEET ABOVE GROUND	IN UPRIGHT FORK OF YATE TREE						TWIGS	GRASS LINING	NO	Watts, E.G.
E03798	E23031	Pallid host	Anthochaera carunculata	Red wattlebird	Ejector	Host	Y	Y	79	Fresh	150.09	1.274	0.00493353		0.848824	0.45	100-8710	30.4224	22.7089	Identified by qualified person	Gnowangerup	Western Australia	-33.9333	118	fresh		BIRD ON NEST IDENTITY SURE; for associated brood parasite see E03798	1+2	1938-09-05	1938-09-05	1938-09-05	BOWL SHAPED NEST 15 FEET ABOVE GROUND	IN UPRIGHT FORK OF YATE TREE						TWIGS	GRASS LINING	NO	Watts, E.G.
E03881	E23113	Shining	Chalcites lucidus	Brown Thornbill	Acceptor	Cuckoo	Y	Y	104		61.87	0.808	0.00338686	1.70605	1.30596	0.085	100-8801	18.2677	12.855	Identified by qualified person	EAST HILLS	New South Wales	-33.9667	150.983			DATA COPIED FROM ORIGINAL DATA CARD; for associated host see E23113	1+1	1913-10-12	1913-10-12	1913-10-12										NO	Keane, J.H.
E03881	E23113	Shining host	Acanthiza pusilla	Brown Thornbill	Acceptor	Host	Y	Y	104		54.75	1.111	0.0019852		2.02922	0.076	100-8802	27.5791	20.3381	Identified by qualified person	EAST HILLS	New South Wales	-33.9667	150.983			DATA COPIED FROM ORIGINAL DATA CARD; for associated brood parasite see E03881	1+1	1913-10-12	1913-10-12	1913-10-12										NO	Keane, J.H.
E03884	E23116	Koel	Eudynamys orientalis	Little Friarbird	Ejector	Cuckoo	Y	N			144.038	0.839	0.00414116	0.972748	0.582483	0.675	100-8620	34.7821	23.475
E03884	E23116	Koel host	Philemon citreogularis	Little Friarbird	Ejector	Host	Y	Y	67		113.695	0.725	0.00425718		0.637671	0.295	100-8621	26.7067	19.9891	Identified by qualified person	AYR	Queensland	-19.5667	147.4			NO BIRDS NEAR NEST, EGGS APPEARED TO BE DESERTED; for associated brood parasite see E03884	1+1	1950-11-15	1950-11-15	1950-11-15	10 FEET ABOVE GROUND IN PAPERBARK	IN HANGING BRANCH								NO	Ey, A.E.
E04387	E23122	Koel	Eudynamys orientalis	Magpie-lark	Ejector	Cuckoo	Y	Y	53	Fresh	168.226	0.847	0.0047083	1.07381	0.503488	0.721	100-8622	35.7297	25.0054	Identified by qualified person	FERNY GULLY, MT NOBBY, LOWOOD	Queensland			fresh		for associated host see E23122	1+2	1964-01-10	1964-01-10	1964-01-10	10 FEET UP IN TREE	ON THIN LIMB						WET MUD/GRASS	FINE GRASS/FUR	NO	Voigt, C.
E04387	E23122	Koel host	Grallina cyanoleuca	Magpie-lark	Ejector	Host	Y	Y	53	Fresh	131.444	0.904	0.00438467		0.687743	0.421	100-8623	29.9782	22.0393	Identified by qualified person	FERNY GULLY, MT NOBBY, LOWOOD	Queensland			fresh		for associated brood parasite see E04387	1+2	1964-01-10	1964-01-10	1964-01-10	10 FEET UP IN TREE	ON THIN LIMB						WET MUD/GRASS	FINE GRASS/FUR	NO	Voigt, C.
E07232	E23161	Pallid	Heteroscenes pallidus	Strong-billed honeyeater	Ejector	Cuckoo	Y	Y	81	Not fresh	90.97	0.48	0.0037644	0.689588	0.527646	0.216	100-8718	24.1659	16.1137	Identified by qualified person	TRUMPETER BAY, NORTH BRUNY ISLAND	Tasmania	-43.1667	147.392	started		BIRD FLUSHED	5	1936-11-20	1936-11-20	1936-11-20	22 FEET UP IN PEPPERMINT	2 FT DOWN DRY LIMB	24.6X20.1,24.2X19.8,24.2X19.9,24.6X20.3,24.6X19.7					HOLLOW	ON OLD TREE SWALLOW NEST	NO	Denne, B.V.A.
E07232	E23161	Pallid host	Melithreptus validirostris	Strong-billed honeyeater	Ejector	Host	Y	Y	89	Fresh	99.3592	0.689	0.00545891		0.693443	0.165	100-8719	18.2013	14.3243	Identified by qualified person	GREAT BAY, NORTH BRUNY ISLAND	Tasmania	-43.1833	147.383	fresh		SET MARK 2/582/1/337; for associated brood parasite see E07282	1+2	1928-11-01	1928-11-01	1928-11-01	40 FEET UP IN WHITE GUM SAPLING	IN FORK						FINE BARK	WOOL	NO	Johnston, E.A.
E07281	E23160	Pallid	Heteroscenes pallidus	Strong-billed honeyeater	Ejector	Cuckoo	Y	Y	89	Fresh	92.7054	1.051	0.00374914	0.605963	1.1337	0.266	100-8716	24.7271	18.1406	Identified by qualified person	GREAT BAY, NORTH BRUNY ISLAND	Tasmania	-43.1833	147.383	fresh		for associated host see E23160	1+2	1928-10-29	1928-10-29	1928-10-29	18 FEET UP IN PEPPERMINT SAPLING	IN FORK						FINE BARK	WOOL	NO	Johnston, E.A.
E07281	E23160	Pallid host	Melithreptus validirostris	Strong-billed honeyeater	Ejector	Host	Y	Y	89	Fresh	132.384	0.965	0.00618708		0.728939	0.175	100-8717	21.3969	16.2165	Identified by qualified person	GREAT BAY, NORTH BRUNY ISLAND	Tasmania	-43.1833	147.383	fresh		for associated brood parasite see E07281	1+2	1928-10-29	1928-10-29	1928-10-29	18 FEET UP IN PEPPERMINT SAPLING	IN FORK						FINE BARK	WOOL	NO	Johnston, E.A.
E07294	E23173	Pallid	Heteroscenes pallidus	Black-headed honeyeater	Ejector	Cuckoo	Y	Y	86	Not fresh	72.0515	1.084	0.00278868	0.562612	1.50448	0.238	100-8722	25.8372	17.1785	Identified by qualified person	TRUMPETER BAY, NORTH BRUNY ISLAND	Tasmania	-43.1667	147.392	moderate		BIRD FLUSHED; for associated host see E23173	1+3	1931-11-05	1931-11-05	1931-11-05	UP IN WHITE GUM SAPLING	IN TOP MOST LEAVES						WOOL/GRASS/BARK STRIPS		NO	Denne, R.N.R.
E07294	E23173	Pallid host	Melithreptus affinis	Black-headed honeyeater	Ejector	Host	Y	Y	86	Not fresh	89.49	0.808	0.00495666		0.902894	0.1	100-8723	18.0545	13.2702	Identified by qualified person	TRUMPETER BAY, NORTH BRUNY ISLAND	Tasmania	-43.1667	147.392	moderate		BIRD FLUSHED; for associated brood parasite see E07294	1+3	1931-11-05	1931-11-05	1931-11-05	UP IN WHITE GUM SAPLING	IN TOP MOST LEAVES						WOOL/GRASS/BARK STRIPS		NO	Denne, R.N.R.
E07479	E23200	Shining	Chalcites lucidus	Brown Thornbill	Acceptor	Cuckoo	Y	Y	50	Not fresh	83.721	0.901	0.00486365	2.37417	1.07619	0.083	100-8810	17.2136	12.8381	Identified by qualified person	ROCKLYN, EXETER	Tasmania			heavy		for associated host see E23200	1+2	1967-10-21	1967-10-21	1967-10-21	1 FOOT UP IN BLACK BERRY CLUMP			4"				SHORT FLAGGY GRASS	WOOL/FEATHERS/FINER GRASS/THISTLE DOWN/RABBIT FUR	NO	Green, R.H.
E07479	E23200	Shining host	Acanthiza pusilla	Brown Thornbill	Acceptor	Host	Y	Y	50	Not fresh	52.8414	1.08	0.00204857		2.04385	0.061	100-8811	25.7943	18.8154	Identified by qualified person	ROCKLYN, EXETER	Tasmania			heavy		for associated brood parasite see E07479	1+2	1967-10-21	1967-10-21	1967-10-21	1 FOOT UP IN BLACK BERRY CLUMP			4"				SHORT FLAGGY GRASS	WOOL/FEATHERS/FINER GRASS/THISTLE DOWN/RABBIT FUR	NO	Green, R.H.
E08806	E23206	Pallid	Heteroscenes pallidus	White-naped honeyeater	Ejector	Cuckoo	Y	Y	116		75.97	1.003	0.00321675	0.639704	1.32026	0.218	100-8726	23.617	16.8085	Identified by qualified person	LEWIS PONDS, 15 KM ENE OF ORANGE	New South Wales	-33.2667	149.267			SEE INGHAM-LANE EGG COLLECTION RECORD; for associated host see E23206	1+1	1901-10-13	1901-10-13	1901-10-13										NO	Spicer, C.S.
E08806	E23206	Pallid host	Melithreptus lunatus	White-naped honeyeater	Ejector	Host	Y	Y	116		85.2124	0.754	0.00502849		0.884847	0.123	100-8727	16.9459	12.0716	Identified by qualified person	LEWIS PONDS, 15 KM ENE OF ORANGE	New South Wales	-33.2667	149.267			SEE INGHAM-LANE EGG COLLECTION RECORD; for associated brood parasite see E08806	1+1	1901-10-13	1901-10-13	1901-10-13										NO	Spicer, C.S.
E08809	E23209	Pallid	Heteroscenes pallidus	Yellow-throated miner	Ejector	Cuckoo	Y	Y	112		104.031	1.008	0.00424529	0.376313	0.96894	0.24	100-8730	24.5051	17.8446	Identified by qualified person	ORANGE	New South Wales	-33.2833	149.083			SEE INGHAM-LANE EGG COLLECTION RECORD; for associated host see E23209	1+3	1905-09-03	1905-09-03	1905-09-03										NO	Lane, L.M.
E08809	E23209	Pallid host	Manorina flavigula	Yellow-throated miner	Ejector	Host	Y	Y	112		189.09	1.148e-13	0.0112813		6.07118e-14	0.269	100-8731	16.7614	12.6926	Identified by qualified person	ORANGE	New South Wales	-33.2833	149.083			SEE INGHAM-LANE EGG COLLECTION RECORD; for associated brood parasite see E08809	1+3	1905-09-03	1905-09-03	1905-09-03										NO	Lane, L.M.
E09653	E23251	Shining	Chalcites lucidus	Yellow-rumped Thornbill	Acceptor	Cuckoo	Y	Y	122	Fresh	76.95	0.957	0.00421475	1.54468	1.24366	0.079	100-8815	18.2573	12.5131	Identified by qualified person	THE PYRENEES RANGE ENVIRONS, C.30 KM ENE OF ARARAT	Victoria	-37.0833	142.25	fresh		for associated host see E23251	1+4	16/11/1895	16/11/1895	16NOV1895										NO	Hill, G.F.
E09653	E23251	Shining host	Acanthiza chrysorrhoa	Yellow-rumped Thornbill	Acceptor	Host	Y	Y	122	Fresh	48.51	0.657	0.00272856		1.35436	0.071	100-8816	17.7786	12.9918	Identified by qualified person	THE PYRENEES RANGE ENVIRONS, C.30 KM ENE OF ARARAT	Victoria	-37.0833	142.25	fresh		for associated brood parasite see E09653	1+4	16/11/1895	16/11/1895	16NOV1895										NO	Hill, G.F.
E09664	E23260	Horsfield's	Chalcites basalis	Buff-rumped Thornbill	Acceptor	Cuckoo	Y	Y	119		80.01	0.48	0.00450035	0.897048	0.599925	0.084	100-8766	17.7786	11.7352	Identified by qualified person	THE PYRENEES RANGE ENVIRONS, C.30 KM ENE OF ARARAT	Victoria	-37.0833	142.25			for associated host see E23260	1+3	13/11/1898	13/11/1898	13NOV1898										NO	Hill, G.F.
E09664	E23260	Horsfield's host	Acanthiza reguloides	Buff-rumped Thornbill	Acceptor	Host	Y	Y	119		82.7836	1.005	0.00501685		1.21401	0.074	100-8767	16.5011	13.2506	Identified by qualified person	THE PYRENEES RANGE ENVIRONS, C.30 KM ENE OF ARARAT	Victoria	-37.0833	142.25			for associated brood parasite see E09664	1+3	13/11/1898	13/11/1898	13NOV1898										NO	Hill, G.F.
E09742	E23268	Horsfield's	Chalcites basalis	Southern Whiteface	Acceptor	Cuckoo	Y	Y	112		80.9512	1.008	0.00477332	1.4114	1.24519	0.085	100-8769	16.9591	12.0223	Identified by qualified person	TORQUAY, SW OF GEELONG	Victoria	-38.3167	144.317			for associated host see E23268	1+2	1905-11-16	1905-11-16	1905-11-16										NO	Godfrey, F.P.
E09742	E23268	Horsfield's host	Aphelocephala leucopsis	Southern Whiteface	Acceptor	Host	Y	Y	112		81.77	0.48	0.00338198		0.587012	0.089	100-8770	24.1781	17.1258	Identified by qualified person	TORQUAY, SW OF GEELONG	Victoria	-38.3167	144.317			for associated brood parasite see E09742	1+2	1905-11-16	1905-11-16	1905-11-16										NO	Godfrey, F.P.
E11519	E23418	Horsfield's	Chalcites basalis	Superb Fairy-wren	Acceptor	Cuckoo	Y	Y	47		77.2233	0.952	0.00429729	1.06734	1.23279	0.086	100-8772	17.9703	12.6766	Identified by qualified person	DOONSIDE, SYDNEY	New South Wales	-33.7667	150.867			for associated host see E23418	1+2	1970-10-20	1970-10-20	1970-10-20										NO	Gwynne, A.J.
E11519	E23418	Horsfield's host	Malurus cyaneus	Superb Fairy-wren	Acceptor	Host	Y	Y	47		78.8067	1.007	0.00402616		1.27781	0.064	100-8773	19.5737	12.2139	Identified by qualified person	DOONSIDE, SYDNEY	New South Wales	-33.7667	150.867			for associated brood parasite see E11519	1+2	1970-10-20	1970-10-20	1970-10-20										NO	Gwynne, A.J.
E11527	E23426	Shining	Chalcites lucidus	Yellow-rumped Thornbill	Acceptor	Cuckoo	Y	Y	45		67.645	0.937	0.00391997	1.6805	1.38517	0.07	100-8821	17.2565	12.0818	Identified by qualified person	YARROWITCH, C.57 KM E OF WALCHA	New South Wales					for associated host see E23426	1+2	1972-10-06	1972-10-06	1972-10-06										NO	Osborne, H.
E11527	E23426	Shining host	Acanthiza chrysorrhoa	Yellow-rumped Thornbill	Acceptor	Host	Y	Y	45		62.2308	0.28	0.00233262		0.449938	0.067	100-8822	26.6784	19.7055	Identified by qualified person	YARROWITCH, C.57 KM E OF WALCHA	New South Wales					for associated brood parasite see E11527	1+2	1972-10-06	1972-10-06	1972-10-06										NO	Osborne, H.
E11535	E23434	Koel	Eudynamys orientalis	Australasian Figbird	Ejector	Cuckoo	Y	N			158.94	0.735	0.00433473	0.545652	0.462439	0.86	100-8651	36.6667	26.5865
E11535	E23434	Koel host	Sphecotheres vieilloti	Australasian Figbird	Ejector	Host	Y	Y	27		154.07	0.907	0.00794412		0.588693	0.525	100-8652	19.3942	14.8462	Identified by qualified person	SKYRINGVILLE, BURNETT RIVER MOUTH, NE OF BUNDABERG	Queensland					for associated brood parasite see E11535	1+3	1990-11-07	1990-11-07	1990-11-07										NO	Milton, D.
E11536	E23435	Koel	Eudynamys orientalis	Magpie-lark	Ejector	Cuckoo	Y	Y	41		159.988	1.021	0.00472976	0.630452	0.638171	0.728	100-8653	33.8259	24.3872	Identified by qualified person	BALDWIN SWAMP, BUNDABERG	Queensland					for associated host see E23435	2+2	1976-12-02	1976-12-02	1976-12-02										NO	Milton, D.
E11536	E23435	Koel host	Grallina cyanoleuca	Magpie-lark	Ejector	Host	Y	Y	41		118.238	0.802	0.00750218		0.678294	0.322	100-8654	15.7605	11.7634	Identified by qualified person	BALDWIN SWAMP, BUNDABERG	Queensland					for associated brood parasite see E11536	2+2	1976-12-02	1976-12-02	1976-12-02										NO	Milton, D.
E11762	E23445	Pallid	Heteroscenes pallidus	Fuscous honeyeater	Ejector	Cuckoo	Y	Y	51		91.9623	0.919	0.00539805	1.88374	0.999323	0.245	100-8736	17.0362	1.13082	Identified by qualified person	MUSWELLBROOK	New South Wales					for associated host see E23445	1+1	1966-10-30	1966-10-30	1966-10-30										NO	Milton, L.E. and Hallet, K.W.
E11762	E23445	Pallid host	Ptilotula fusca	Fuscous honeyeater	Ejector	Host	Y	Y	51		70	0	0.00286559		0	0.103	100-8737	24.4277	18.0462	Identified by qualified person	MUSWELLBROOK	New South Wales					for associated brood parasite see E11762	1+1	1966-10-30	1966-10-30	1966-10-30										NO	Milton, L.E. and Hallet, K.W.
E12516	E23472	Horsfield's	Chalcites basalis	Superb Fairy-wren	Acceptor	Cuckoo	Y	Y	116	Fresh	91.6155	0.802	0.0038459	1.05739	0.875398	0.086	100-8774	23.8216	18.1878	Identified by qualified person	WARMGA PARK STATION, 8 KM SE OF BELL	Queensland	-26.9667	151.5	fresh	POPLAR BOX/BOTTLE TREES/BRIGALOW WOODLAND	for associated host see E23472	1+2	2001-12-11	2001-12-11	2001-12-11	0.6 M UP IN SMALL SHRUB	AMONGST SEVERAL VERTICAL STEMS		160MM	80MM			GRASS STEMS/LEAF TISSUE	FINER GRASS STEMS/FEATHERS/FUR	NO	Seton, D.H.C.
E12516	E23472	Horsfield's host	Malurus cyaneus	Superb Fairy-wren	Acceptor	Host	Y	Y	116	Fresh	93.5567	0.753	0.00363715		0.80486	0.069	100-8775	25.7225	18.6936	Identified by qualified person	WARMGA PARK STATION, 8 KM SE OF BELL	Queensland	-26.9667	151.5	fresh	POPLAR BOX/BOTTLE TREES/BRIGALOW WOODLAND	for associated brood parasite see E12516	1+2	2001-12-11	2001-12-11	2001-12-11	0.6 M UP IN SMALL SHRUB	AMONGST SEVERAL VERTICAL STEMS		160MM	80MM			GRASS STEMS/LEAF TISSUE	FINER GRASS STEMS/FEATHERS/FUR	NO	Seton, D.H.C.
E12539	E23494	Koel	Eudynamys orientalis	Little Friarbird	Ejector	Cuckoo	Y	N			171.16	1.003	0.00525571	1.5834	0.586001	0.544	100-8661	32.5665	23.7803
E12539	E23494	Koel host	Philemon citreogularis	Little Friarbird	Ejector	Host	Y	Y	53	Not fresh	97.9659	0.381	0.00331925		0.388911	0.241	100-8662	29.5145	22.578	Identified by qualified person	SWANS LAGOON, BURDEKIN RIVER, C.70 KM SSW OF AYR	Queensland	-20.1167	147.258	0.3	OPEN FOREST	for associated brood parasite see E12539	1+1	1964-11-09	1964-11-09	1964-11-09	30 FEET UP IN BLOODWOOD TREE	AT END OF TOPMOST DROOPING BRANCH		8"	3.5"	3.75"	2.25"	DRY GRASS STEMS/INSECT MATERIAL		NO	Seton, D.H.C.
E12541	E23496	Koel	Eudynamys orientalis	Noisy Friarbird	Ejector	Cuckoo	Y	Y	53	Fresh	147.285	0.979	0.00468014	1.17191	0.664696	0.634	100-8663	31.4702	21.8553	Identified by qualified person	SWANS LAGOON, BURDEKIN RIVER, C.70 KM SSW OF AYR	Queensland	-20.1167	147.258	fresh	OPEN FOREST/TI-TREE PATCHES	BIRD FLUSHED; for associated host see E23496	1+3	1964-12-17	1964-12-17	1964-12-17	12 FEET UP IN A SMALL BROAD LEAFED TI-TREE	ATTACHED TO OUTER DROOPING BRANCHLETS		6.5"	5.5"	3.5"	2"	TI-TREE BARK/ROOTLETS/VINE TENDRILS/INSECT MATERIAL	CUP OF LONG SLENDER TWIGS THEN GRASS STEMS	NO	Seton, D.H.C.
E12541	E23496	Koel host	Philemon corniculatus	Noisy Friarbird	Ejector	Host	Y	Y	53	Fresh	135	1.228	0.00399361		0.90963	0.371	100-8664	33.804	23.6289	Identified by qualified person	SWANS LAGOON, BURDEKIN RIVER, C.70 KM SSW OF AYR	Queensland	-20.1167	147.258	fresh	OPEN FOREST/TI-TREE PATCHES	BIRD FLUSHED; for associated brood parasite see E12541	1+3	1964-12-17	1964-12-17	1964-12-17	12 FEET UP IN A SMALL BROAD LEAFED TI-TREE	ATTACHED TO OUTER DROOPING BRANCHLETS		6.5"	5.5"	3.5"	2"	TI-TREE BARK/ROOTLETS/VINE TENDRILS/INSECT MATERIAL	CUP OF LONG SLENDER TWIGS THEN GRASS STEMS	NO	Seton, D.H.C.
E12542	E23497	Koel	Eudynamys orientalis	Noisy Friarbird	Ejector	Cuckoo	Y	Y	30	Fresh	155.509	0.892	0.00464722	1.25158	0.573599	0.662	100-8665	33.4629	23.9458	Identified by qualified person	Woodgate, ca.35km northeast of Childers	Queensland	-25.0997	152.558	fresh	COASTAL DUNES/CASUARINA/BANKSIA WOODLAND	FRIARBIRD FLUSHED; for associated host see E23497	2+1	1987-12-05	1987-12-05	1987-12-05	4.5 M UP IN SOAP TREE (MELALEUCA SP?)	NEAR END OF HORIZONTAL BRANCH	SEE DATA CARD	140X120MM	110MM	90MM	80MM	PAPERBARK/INSECT SILK/VINE	LONG THIN PLANT STEMS	NO	Seton, D.H.C.
E12542	E23497	Koel	Eudynamys orientalis	Noisy Friarbird	Ejector	Cuckoo	Y	Y	30	Fresh	162.194	0.668	0.00494224	1.33104	0.411853	0.689	100-8666	32.8179	23.7457	Identified by qualified person	Woodgate, ca.35km northeast of Childers	Queensland	-25.0997	152.558	fresh	COASTAL DUNES/CASUARINA/BANKSIA WOODLAND	FRIARBIRD FLUSHED; for associated host see E23497	2+1	1987-12-05	1987-12-05	1987-12-05	4.5 M UP IN SOAP TREE (MELALEUCA SP?)	NEAR END OF HORIZONTAL BRANCH	SEE DATA CARD	140X120MM	110MM	90MM	80MM	PAPERBARK/INSECT SILK/VINE	LONG THIN PLANT STEMS	NO	Seton, D.H.C.
E12542	E23497	Koel host	Philemon corniculatus	Noisy Friarbird	Ejector	Host	Y	Y	30	Fresh	121.609	0.831	0.00371308		0.68334	0.417	100-8667	32.7514	23.5029	Identified by qualified person	Woodgate, ca.35km northeast of Childers	Queensland	-25.0997	152.558	fresh	COASTAL DUNES/CASUARINA/BANKSIA WOODLAND	FRIARBIRD FLUSHED; for associated brood parasite see E12542	2+1	1987-12-05	1987-12-05	1987-12-05	4.5 M UP IN SOAP TREE (MELALEUCA SP?)	NEAR END OF HORIZONTAL BRANCH	SEE DATA CARD	140X120MM	110MM	90MM	80MM	PAPERBARK/INSECT SILK/VINE	LONG THIN PLANT STEMS	NO	Seton, D.H.C.
E12543	E23498	Koel	Eudynamys orientalis	Australasian Figbird	Ejector	Cuckoo	Y	Y	36	Not fresh	167.925	0.471	0.00503715	1.29133	0.280483	0.764	100-8668	33.3372	23.5356	Identified by qualified person	MIDDLE CREEK, BUSTARD BAY, C.30 KM NE OF MIRIAM VALE	Queensland	-24.1333	151.767	20%+10%	RIVER MOUTH MANGROVES ON TIDAL SAND/SILT ISLAND	for associated host see E23498	1+2	1981-11-24	1981-11-24	1981-11-24	3 M UP IN WHITE MANGROVE	AMONGST LEAFY GROWTH NEAR CENTRE OF TREE	SEE DATA CARD	150MM	80MM	90MM	45MM	SLENDER TWIGS/PLANT STEMS/VINE TENDRILS/ROOTLETS	FINER TWIGS	NO	Seton, D.H.C.
E12543	E23498	Koel host	Sphecotheres vieilloti	Australasian Figbird	Ejector	Host	Y	Y	36	Not fresh	129.92	0.686	0.00390076		0.528017	0.52	100-8669	33.3064	22.763	Identified by qualified person	MIDDLE CREEK, BUSTARD BAY, C.30 KM NE OF MIRIAM VALE	Queensland	-24.1333	151.767	20%+10%	RIVER MOUTH MANGROVES ON TIDAL SAND/SILT ISLAND	for associated brood parasite see E12543	1+2	1981-11-24	1981-11-24	1981-11-24	3 M UP IN WHITE MANGROVE	AMONGST LEAFY GROWTH NEAR CENTRE OF TREE	SEE DATA CARD	150MM	80MM	90MM	45MM	SLENDER TWIGS/PLANT STEMS/VINE TENDRILS/ROOTLETS	FINER TWIGS	NO	Seton, D.H.C.
E12544	E23499	Koel	Eudynamys orientalis	Australasian Figbird	Ejector	Cuckoo	Y	Y	31	Not fresh	155.65	0.695	0.0044331	0.937612	0.446515	0.705	100-8670	35.1109	24.8425	Identified by qualified person	MIDDLE CREEK, BUSTARD BAY, C.30 KM NE OF MIRIAM VALE	Queensland	-24.1333	151.767	10%+fresh	RIVER MOUTH MANGROVES ON TIDAL SAND/SILT ISLAND	for associated host see E23499	1+2	1986-12-22	1986-12-22	1986-12-22	2.5 M UP IN GREY MANGROVE	THIN FORK AT END OF LONG SPREADING HORIZONTAL LIMB	SEE DATA CARD	160MM	90MM	100MM	60MM	LONG VINE TENDRILS/PLANT STEMS/TWIGS	SMALL FORKED TWIGS	NO	Seton, D.H.C.
E12544	E23499	Koel host	Sphecotheres vieilloti	Australasian Figbird	Ejector	Host	Y	Y	31	Not fresh	134.299	0.678	0.00472808		0.504843	0.531	100-8671	28.4046	20.8208	Identified by qualified person	MIDDLE CREEK, BUSTARD BAY, C.30 KM NE OF MIRIAM VALE	Queensland	-24.1333	151.767	10%+fresh	RIVER MOUTH MANGROVES ON TIDAL SAND/SILT ISLAND	for associated brood parasite see E12544	1+2	1986-12-22	1986-12-22	1986-12-22	2.5 M UP IN GREY MANGROVE	THIN FORK AT END OF LONG SPREADING HORIZONTAL LIMB	SEE DATA CARD	160MM	90MM	100MM	60MM	LONG VINE TENDRILS/PLANT STEMS/TWIGS	SMALL FORKED TWIGS	NO	Seton, D.H.C.
E12545	E23500	Koel	Eudynamys orientalis	Australasian Figbird	Ejector	Cuckoo	Y	Y	30	Fresh	156.855	0.992	0.00457693	0.671649	0.632432	0.712	100-8672	34.2707	25.4026	Identified by qualified person	MIDDLE CREEK, BUSTARD BAY, C.30 KM NE OF MIRIAM VALE	Queensland	-24.1333	151.767	fresh	RIVER MOUTH MANGROVES ON TIDAL SAND/SILT ISLAND	for associated host see E23500	1+2	1987-01-04	1987-01-04	1987-01-04	2 M UP IN GREY MANGROVE	NEAR END OF SPRAWLING HORIZONTAL LIMB	SEE DATA CARD	170MM	70MM	100MM	40MM		CASUARINA BRANCHLETS/SLENDER TWIGS	NO	Seton, D.H.C.
E12545	E23500	Koel host	Sphecotheres vieilloti	Australasian Figbird	Ejector	Host	Y	Y	30	Fresh	190.54	0.874	0.00681448		0.458696	0.509	100-8673	27.9611	20.9049	Identified by qualified person	MIDDLE CREEK, BUSTARD BAY, C.30 KM NE OF MIRIAM VALE	Queensland	-24.1333	151.767	fresh	RIVER MOUTH MANGROVES ON TIDAL SAND/SILT ISLAND	for associated brood parasite see E12545	1+2	1987-01-04	1987-01-04	1987-01-04	2 M UP IN GREY MANGROVE	NEAR END OF SPRAWLING HORIZONTAL LIMB	SEE DATA CARD	170MM	70MM	100MM	40MM		CASUARINA BRANCHLETS/SLENDER TWIGS	NO	Seton, D.H.C.
E12546	E23501	Koel	Eudynamys orientalis	Magpie-lark	Ejector	Cuckoo	Y	Y	39	Not fresh	170.463	0.825	0.00513684	1.22541	0.483976	0.64	100-8674	33.1844	24.6621	Identified by qualified person	LOWOOD, 70 C.KM W OF BRISBANE	Queensland	-27.4667	152.583	0.1	OPEN IRONWOOD/GRASSLAND	for associated host see E23501	1+2	1978-02-05	1978-02-05	1978-02-05	25 FEET UP IN ROUGH-BARKED APPLE TREE	ON HORIZONTAL LIMB						MUD/FEATHERS/COARSE GRASS STEMS	HORSE HAIR/ROOTLETS/GRASS STEMS/FEATHERS	NO	Seton, D.H.C.
E12546	E23501	Koel host	Grallina cyanoleuca	Magpie-lark	Ejector	Host	Y	Y	39	Not fresh	128.425	0.796	0.00419195		0.619819	0.374	100-8675	30.636	22.3439	Identified by qualified person	LOWOOD, 70 C.KM W OF BRISBANE	Queensland	-27.4667	152.583	0.1	OPEN IRONWOOD/GRASSLAND	for associated brood parasite see E12546	1+2	1978-02-05	1978-02-05	1978-02-05	25 FEET UP IN ROUGH-BARKED APPLE TREE	ON HORIZONTAL LIMB						MUD/FEATHERS/COARSE GRASS STEMS	HORSE HAIR/ROOTLETS/GRASS STEMS/FEATHERS	NO	Seton, D.H.C.
E12548	E23503	Koel	Eudynamys orientalis	Magpie-lark	Ejector	Cuckoo	Y	Y	35	Not fresh	138.001	0.747	0.00395144	0.567216	0.541301	0.658	100-8676	34.9242	23.1622	Identified by qualified person	KELVIN GROVE, 3 KM N OF BRISBANE GPO	Queensland	-27.4167	153	15%+1x10%,2xfresh	PARKLAND	MAGPIE-LARK FLUSHED; for associated host see E23503	1+3	1982-12-14	1982-12-14	1982-12-14	14 M UP IN BLUE GUM	ON SLENDER HORIZONTAL LIMB	SEE DATA CARD	140MM	110MM	110MM	55MM	MUD/GRASS	GRASS/FINE PLANT STEMS/NYLON THREAD	NO	Seton, D.H.C.
E12548	E23503	Koel host	Grallina cyanoleuca	Magpie-lark	Ejector	Host	Y	Y	35	Not fresh	133.549	0.869	0.00696639		0.650695	0.387	100-8677	19.1705	13.4296	Identified by qualified person	KELVIN GROVE, 3 KM N OF BRISBANE GPO	Queensland	-27.4167	153	15%+1x10%,2xfresh	PARKLAND	MAGPIE-LARK FLUSHED; for associated brood parasite see E12548	1+3	1982-12-14	1982-12-14	1982-12-14	14 M UP IN BLUE GUM	ON SLENDER HORIZONTAL LIMB	SEE DATA CARD	140MM	110MM	110MM	55MM	MUD/GRASS	GRASS/FINE PLANT STEMS/NYLON THREAD	NO	Seton, D.H.C.
E13361	E23509	Koel	Eudynamys orientalis	Noisy Friarbird	Ejector	Cuckoo	Y	Y	70	Fresh	152.35	1.153	0.004374	0.525624	0.75681	0.67	100-8678	34.8308	23.8156	Identified by qualified person	SANDGATE, NORTH BRISBANE	Queensland	-27.3167	153.05	fresh, 1 week		for associated host see E23509	1+2	1947-10-21	1947-10-21	1947-10-21	30 FEET UP IN LEARGE GUM TREE	SUSPENDED AMONGST OUTER GREEN LEAVES	29.3X21.9;30.2X22; KOEL 32.8X24.3							NO	Dobson, R.
E13361	E23509	Koel host	Philemon corniculatus	Noisy Friarbird	Ejector	Host	Y	Y	70	Fresh	150.92	1.003	0.00832154		0.664591	0.44	100-8679	18.1361	13.5788	Identified by qualified person	SANDGATE, NORTH BRISBANE	Queensland	-27.3167	153.05	fresh, 1 week		for associated brood parasite see E13361	1+2	1947-10-21	1947-10-21	1947-10-21	30 FEET UP IN LEARGE GUM TREE	SUSPENDED AMONGST OUTER GREEN LEAVES	29.3X21.9;30.2X22; KOEL 32.8X24.3							NO	Dobson, R.
E13790	E23511	Pallid	Heteroscenes pallidus	Grey-fronted honeyeater	Ejector	Cuckoo	Y	N			87.3878	0.931	0.0038827	0.932291	1.06537	0.179	100-8740	22.5069	17.0305
E13790	E23511	Pallid host	Ptilotula plumula	Grey-fronted honeyeater	Ejector	Host	Y	Y	36	Not fresh	67.625	0.981	0.00416469		1.45065	0.094	100-8741	16.2377	12.6646	Identified by qualified person	COBAR COMMON	New South Wales	-31.5	145.833	heavy		for associated brood parasite see E13790	1+2	1981-10-12	1981-10-12	1981-10-12	6 FEET UP IN MALLEE GUM	IN DROOPING BRANCH								NO	Kershaw, O.J.
E13808	E23529	Shining	Chalcites lucidus	Yellow-rumped Thornbill	Acceptor	Cuckoo	Y	Y	36	Not fresh	113.39	1.003	0.0060663	1.43108	0.884558	0.081	100-8823	18.6918	12.6608	Identified by qualified person	PADDYS RIVER, C.12 KM NE OF MARULAN	New South Wales	-34.6417	150.1	slight	WET SCLEROPHYLL FOREST	for associated host see E23529	1+3	1981-10-12	1981-10-12	1981-10-12	4 FEET UP IN DROOPING BLACK WATTLE									NO	Kershaw, J.
E13808	E23529	Shining host	Acanthiza chrysorrhoa	Yellow-rumped Thornbill	Acceptor	Host	Y	Y	36	Not fresh	68.895	0.937	0.00423898		1.36004	0.061	100-8824	16.2527	12.279	Identified by qualified person	PADDYS RIVER, C.12 KM NE OF MARULAN	New South Wales	-34.6417	150.1	slight	WET SCLEROPHYLL FOREST	for associated brood parasite see E13808	1+3	1981-10-12	1981-10-12	1981-10-12	4 FEET UP IN DROOPING BLACK WATTLE									NO	Kershaw, J.
E13809	E23530	Shining	Chalcites lucidus	Brown Thornbill	Acceptor	Cuckoo	Y	Y	41	Fresh	68.0347	0.651	0.00360819	1.82423	0.956865	0.095	100-8825	18.8556	12.3336	Identified by qualified person	DURRAN DURRA, BRAIDWOOD/NERRIGA ROAD	New South Wales	-35.3167	149.883	fresh	TALL WET EUCALYPT FOREST	for associated host see E23530	1+1	1976-09-02	1976-09-02	1976-09-02	IN GRASS AT BASE OF PAPERBARK TREE									NO	Kershaw, J.
E13809	E23530	Shining host	Acanthiza pusilla	Brown Thornbill	Acceptor	Host	Y	Y	41	Fresh	64.7798	0.88	0.00197792		1.35845	0.07	100-8826	32.7514	22.578	Identified by qualified person	DURRAN DURRA, BRAIDWOOD/NERRIGA ROAD	New South Wales	-35.3167	149.883	fresh	TALL WET EUCALYPT FOREST	for associated brood parasite see E13809	1+1	1976-09-02	1976-09-02	1976-09-02	IN GRASS AT BASE OF PAPERBARK TREE									NO	Kershaw, J.
E13816	E23537	Koel	Eudynamys orientalis	Noisy Friarbird	Ejector	Cuckoo	Y	Y	36	Not fresh	162.84	1.007	0.00868781	1.73591	0.618398	0.723	100-8680	18.7435	12.4387	Identified by qualified person	STATION CREEK, YURAYGIR NP, C.4 KM NNE OF RED ROCK	New South Wales	-29.9556	153.25	slight		for associated host see E23537	1+2	1981-12-05	1981-12-05	1981-12-05	20 FEET UP IN PAPERBARK TREE							GRASS/BARK	FINE GRASS	NO	Dean, G.
E13816	E23537	Koel host	Philemon corniculatus	Noisy Friarbird	Ejector	Host	Y	Y	36	Not fresh	149.101	1.008	0.00500476		0.676051	0.468	100-8681	29.7919	21.5607	Identified by qualified person	STATION CREEK, YURAYGIR NP, C.4 KM NNE OF RED ROCK	New South Wales	-29.9556	153.25	slight		for associated brood parasite see E13816	1+2	1981-12-05	1981-12-05	1981-12-05	20 FEET UP IN PAPERBARK TREE							GRASS/BARK	FINE GRASS	NO	Dean, G.
E13817	E23538	Koel	Eudynamys orientalis	Noisy Friarbird	Ejector	Cuckoo	Y	Y	47	Not fresh	173.177	1	0.00482442	0.746066	0.577443	0.722	100-8682	35.896	24.4277	Identified by qualified person	STATION CREEK, YURAYGIR NP, C.4 KM NNE OF RED ROCK	New South Wales	-29.9556	153.25	slight		for associated host see E23538	1+2	1970-01-01	1990-12-31	C.1970-90	20 FEET UP IN GUM TREE	IN DROOPING BRANCH								NO	Dean, G.
E13817	E23538	Koel host	Philemon corniculatus	Noisy Friarbird	Ejector	Host	Y	N			116.589	0.901	0.00646648		0.7728	0.453	100-8683	18.0297	12.2007
E13818	E23539	Koel	Eudynamys orientalis	Magpie-lark	Ejector	Cuckoo	Y	N			166.511	0.857	0.004687	0.781576	0.514682	0.795	100-8686	35.526	24.4277
E13818	E23539	Koel host	Grallina cyanoleuca	Magpie-lark	Ejector	Host	Y	Y	37	Not fresh	118.54	0.874	0.00599686		0.737304	0.405	100-8687	19.767	13.877	Identified by qualified person	COFFS HARBOUR DISTRICT	New South Wales	-30.3	153.133	slight		for associated brood parasite see E13818	1+2	1980-12-12	1980-12-12	1980-12-12	30 FEET UP IN PAPERBARK TREE									NO	Dean, G.
E16157	E23766	Koel	Eudynamys orientalis	Magpie-lark	Ejector	Cuckoo	Y	Y	50		172.84	0.99	0.0102636	2.09935	0.572784	0.727	100-8689	16.8401	12.0223	Identified by qualified person	Wyrallah, 6 miles south of Lismore	New South Wales					for associated host record see E23766	1+3	1967-12-09	1967-12-09	1967-12-09											Goddard, M.T. and Schrader, P.C.
E16157	E23766	Koel host	Grallina cyanoleuca	Magpie-lark	Ejector	Host	Y	Y	50		132.667	1.165	0.00488893		0.878136	0.415	100-8690	27.1363	19.0722	Identified by qualified person	Wyrallah, 6 miles south of Lismore	New South Wales					for associated brood parasite see E16157	1+3	1967-12-09	1967-12-09	1967-12-09											Goddard, M.T. and Schrader, P.C.
E16160	E23767	Koel	Eudynamys orientalis	Little Friarbird	Ejector	Cuckoo	Y	Y	68		173.754	0.707	0.00515954	1.2968	0.406896	0.679	100-8691	33.6763	24.7052	Identified by qualified person	Airville, ca.12km southwest of Ayr	Queensland	-19.65	147.341			for associated host record see E23767	1+2	1949-12-04	1949-12-04	1949-12-04											Ey, A.E.
E16160	E23767	Koel host	Philemon citreogularis	Little Friarbird	Ejector	Host	Y	Y	68		135.609	0.831	0.00397866		0.612793	0.258	100-8692	34.084	24.4691	Identified by qualified person	Airville, ca.12km southwest of Ayr	Queensland	-19.65	147.341			for associated brood parasite see E16160	1+2	1949-12-04	1949-12-04	1949-12-04											Ey, A.E.
E16161	E23768	Koel	Eudynamys orientalis	Little Friarbird	Ejector	Cuckoo	Y	Y	59		147.84	1.294	0.00433752	0.99854	0.875271	0.654	100-8693	34.084	24.0957	Identified by qualified person	Airville, ca.12km southwest of Ayr	Queensland	-19.65	147.341			for associated host record see E23768	1+2	1958-12-03	1958-12-03	1958-12-03											Ey, B.A.
E16161	E23768	Koel host	Philemon citreogularis	Little Friarbird	Ejector	Host	Y	Y	59		136.983	1.008	0.00434386		0.735856	0.3	100-8694	31.5349	22.5544	Identified by qualified person	Airville, ca.12km southwest of Ayr	Queensland	-19.65	147.341			for associated brood parasite see E16161	1+2	1958-12-03	1958-12-03	1958-12-03											Ey, B.A.
E16243	E23769	Koel	Eudynamys orientalis	Australasian Figbird	Ejector	Cuckoo	Y	Y	52		143.957	0.404	0.00417781	0.490448	0.28064	0.631	100-8695	34.4574	24.189	Identified by qualified person	Airville, ca.12km southwest of Ayr	Queensland	-19.65	147.341			for associated host record see E23769	1+2	1965-11-28	1965-11-28	1965-11-28											Ey, B.A.
E16243	E23769	Koel host	Sphecotheres vieilloti	Australasian Figbird	Ejector	Host	Y	Y	52		134.04	0.869	0.00851837		0.648314	0.511	100-8696	15.7354	11.8921	Identified by qualified person	Airville, ca.12km southwest of Ayr	Queensland	-19.65	147.341			for associated brood parasite see E16243	1+2	1965-11-28	1965-11-28	1965-11-28											Ey, B.A.
E16244	E23770	Koel	Eudynamys orientalis	Australasian Figbird	Ejector	Cuckoo	Y	Y	44		132	0.638	0.00393749	0.394904	0.483333	0.682	100-8697	33.5239	24.3757	Identified by qualified person	Emmett (as Emmotts) Creek, ca.40km WNW of Ayr	Queensland	-19.4458	147.046			for associated host record see E23770	1+1	1973-11-27	1973-11-27	1973-11-27											Ey, A.E.
E16244	E23770	Koel host	Sphecotheres vieilloti	Australasian Figbird	Ejector	Host	Y	Y	44		159.965	0.385	0.00997075		0.240678	0.503	100-8698	16.0434	12.6328	Identified by qualified person	Emmett (as Emmotts) Creek, ca.40km WNW of Ayr	Queensland	-19.4458	147.046			for associated brood parasite see E16244	1+1	1973-11-27	1973-11-27	1973-11-27											Ey, A.E.
E17726	E23773	Horsfield's	Chalcites basalis	Brown Thornbill	Acceptor	Cuckoo	Y	Y			77.8145	0.874	0.0023514	0.489134	1.12318	0.086	100-8784	33.0928	23.8373	Identified by qualified person	Cunnamulla Qld?	Queensland					Presumed to have been collected from around Cunnamulla in the 1950s; for associated host record see E23773	2+3														Schrader, P.C.
E17726	E23773	Horsfield's host	Acanthiza pusilla	Brown Thornbill	Acceptor	Host	Y	Y			77.81	0.874	0.00480728		1.12325	0.075	100-8785	16.1859	11.6654	Identified by qualified person	Cunnamulla Qld?	Queensland					Presumed to have been collected from around Cunnamulla in the 1950s; for associated brood parasite see E17726	2+3														Schrader, P.C.
E17733	E23775	Horsfield's	Chalcites basalis	Yellow-rumped Thornbill	Acceptor	Cuckoo	Y	Y	85		84.2573	0.782	0.0047639	1.33773	0.928109	0.082	100-8786	17.6866	11.9512	Identified by qualified person	Doonside (Sydney suburb)	New South Wales	-33.7592	150.86			for associated host record see E23775	1+2	1932-10-25	1932-10-25	1932-10-25											King, J.N. and Lawson, J.L.C. and Wood, E.A. and Schrader, P.C.
E17733	E23775	Horsfield's host	Acanthiza nana	Yellow-rumped Thornbill	Acceptor	Host	Y	Y	85		63.7391	0.0732623	0.00356118		0.114941	0.06	100-8787	17.8983	12.4533	Identified by qualified person	Doonside (Sydney suburb)	New South Wales	-33.7592	150.86			for associated brood parasite see E17733	1+2	1932-10-25	1932-10-25	1932-10-25											King, J.N. and Lawson, J.L.C. and Wood, E.A. and Schrader, P.C.
E17740	E23777	Horsfield's	Chalcites basalis	Superb Fairy-wren	Acceptor	Cuckoo	Y	Y			107.89	0.571	0.00606402	1.39135	0.529243	0.081	100-8788	17.7918	11.7249	Identified by qualified person	NSW?	New South Wales					for associated host record see E23777	1+3														Schrader, P.C.
E17740	E23777	Horsfield's host	Malurus cyaneus	Superb Fairy-wren	Acceptor	Host	Y	Y			78.3214	0.116333	0.00435839		0.148532	0.068	100-8789	17.9703	13.4498	Identified by qualified person	NSW?	New South Wales					for associated brood parasite see E17740	1+3														Schrader, P.C.
E17741	E23778	Horsfield's	Chalcites basalis	Superb Fairy-wren	Acceptor	Cuckoo	Y	Y	72		73.69	0.728	0.00416322	1.03229	0.987922	0.094	100-8790	17.7002	11.2344	Identified by qualified person	Millicent environs	South Australia	-37.5833	140.35			for associated host record see E23778	1+2	1945-11-11	1945-11-11	1945-11-11											Ey, A.E.
E17741	E23778	Horsfield's host	Malurus cyaneus	Superb Fairy-wren	Acceptor	Host	Y	Y	72		62.1592	0.0955866	0.004033		0.153777	0.079	100-8791	15.4126	11.6059	Identified by qualified person	Millicent environs	South Australia	-37.5833	140.35			for associated brood parasite see E17741	1+2	1945-11-11	1945-11-11	1945-11-11											Ey, A.E.
E17751	E23779	Horsfield's	Chalcites basalis	White-fronted chat	Acceptor	Cuckoo	Y	Y	69		70.0567	0.559	0.00361158	1.08845	0.797925	0.088	100-8792	19.3978	12.2602	Identified by qualified person	Plumpton (Sydney suburb)	New South Wales	-33.75	150.833			for associated host record see E23779	1+2	1948-07-16	1948-07-16	1948-07-16											Wood, E.A. and Goddard, M.T. and Schrader, P.C.
E17751	E23779	Horsfield's host	Epthianura albifrons	White-fronted Chat	Acceptor	Host	Y	Y	69		58.49	0.130931	0.00331811		0.223851	0.069	100-8793	17.6275	12.306	Identified by qualified person	Plumpton (Sydney suburb)	New South Wales	-33.75	150.833			for associated brood parasite see E17751	1+2	1948-07-16	1948-07-16	1948-07-16											Wood, E.A. and Goddard, M.T. and Schrader, P.C.
E17757	E23781	Shining	Chalcites lucidus	Striated Thornbill	Acceptor	Cuckoo	Y	Y	68		66.3484	0.392	0.00380884	1.07695	0.59082	0.071	100-8838	17.4196	12.5729	Identified by qualified person	Doonside (Sydney suburb)	New South Wales	-33.7592	150.86			setmark (V) on host , not on Cuckoo; for associated host record see E23781	1+1	1949-09-06	1949-09-06	1949-09-06
E17757	E23781	Shining host	Acanthiza lineata	Striated Thornbill	Acceptor	Host	Y	Y	68		69.91	0.776	0.0035367		1.11	0.053	100-8839	19.767	14.0261	Identified by qualified person	Doonside (Sydney suburb)	New South Wales	-33.7592	150.86			setmark on Thornbill , not on Cuckoo; for associated brood parasite see E17757	1+1	1949-09-06	1949-09-06	1949-09-06
E17759	E23782	Shining	Chalcites lucidus	Yellow-rumped Thornbill	Acceptor	Cuckoo	Y	Y			89.4537	1.074	0.00507467	1.28851	1.20062	0.087	100-8840	17.6275	12.8381	Identified by qualified person		not recorded					for associated host record see E23782	1+2
E17759	E23782	Shining host	Acanthiza chrysorrhoa	Yellow-rumped Thornbill	Acceptor	Host	Y	Y			67.1219	0.998	0.00393841		1.48685	0.073	100-8841	17.0429	12.468	Identified by qualified person		not recorded					for associated brood parasite see E17759	1+2
E18429	E23558	Pallid	Heteroscenes pallidus	Willie wagtail	Ejector	Cuckoo	Y	Y	83	Not fresh	77.9184	0.4	0.00349108	0.725421	0.513358	0.176	100-8742	22.3192	16.4601	Identified by qualified person	Kojonup	Western Australia	-33.8333	117.15	2 (slight)		Host: Rhipidura leucophrys Willie Wagtail; nest a very neat structure, constructed entirely of bark and cobwebs and place about 4 feet from the ground in the branches of a fallen tree; for associated host see E23558	3+1	1934-09-20	1934-09-20	1934-09-20										not kept	Harrison, H.
E18429	E23558	Pallid host	Rhipidura leucophrys	Willie wagtail	Ejector	Host	Y	Y	83	Not fresh	80.4706	0.857	0.00481249		1.06499	0.107	100-8743	16.7212	12.4981	Identified by qualified person	Kojonup	Western Australia	-33.8333	117.15	2 (slight)		Host: Rhipidura leucophrys Willie Wagtail; nest a very neat structure, constructed entirely of bark and cobwebs and place about 4 feet from the ground in the branches of a fallen tree; for associated brood parasite see E18429	3+1	1934-09-20	1934-09-20	1934-09-20										not kept	Harrison, H.
E18431	E23560	Koel	Eudynamys orientalis	Little Friarbird	Ejector	Cuckoo	Y	Y	61	Not fresh	163.707	1.274	0.00483463	0.518077	0.778221	0.709	100-8684	33.8613	24.2428	Identified by qualified person	Ayr environs	Queensland	-19.5667	147.4	slight (2/10)		Host: Philemon citreogularis Little Friarbird; nest about 25 feet high in a hanging branch of a paperbark; for associated host see E23560	2+1	1956-11-06	1956-11-06	1956-11-06										not kept	Ey, A.E.
E18431	E23560	Koel host	Philemon citreogularis	Little Friarbird	Ejector	Host	Y	Y	61	Not fresh	163.256	0.986	0.00933187		0.603961	0.278	100-8685	17.4944	13.0335	Identified by qualified person	Ayr environs	Queensland	-19.5667	147.4	slight (2/10)		Host: Philemon citreogularis Little Friarbird; nest about 25 feet high in a hanging branch of a paperbark; for associated brood parasite see E18431	2+1	1956-11-06	1956-11-06	1956-11-06										not kept	Ey, A.E.
E18542	E23566	Horsfield's	Chalcites basalis	Buff-rumped Thornbill	Acceptor	Cuckoo	Y	Y	113		84.85	1.009	0.00525847	1.29132	1.18916	0.083	100-8781	16.1359	11.9869	Identified by qualified person	3 miles west of Dunkeld (c.9 km northwest of Bathurst)	New South Wales	-33.3833	149.833			Host: Acanthiza reguloides Buff-rumped Thornbill; nest a dome-shaped structure of bark & moss, lined with feathers & placed in bank of small creek; for associated host see E23566	2+1	1904-10-02	1904-10-02	1904-10-02										not kept	Coleman, W.H.
E18542	E23566	Horsfield's host	Acanthiza reguloides	Buff-rumped Thornbill	Acceptor	Host	Y	Y	113		73.2746	0.129257	0.00407218		0.1764	0.074	100-8782	17.9939	12.9069	Identified by qualified person	3 miles west of Dunkeld (c.9 km northwest of Bathurst)	New South Wales	-33.3833	149.833			Host: Acanthiza reguloides Buff-rumped Thornbill; nest a dome-shaped structure of bark & moss, lined with feathers & placed in bank of small creek; for associated brood parasite see E18542	2+1	1904-10-02	1904-10-02	1904-10-02										not kept	Coleman, W.H.
E18546	E23570	Horsfield's	Chalcites basalis	Southern Whiteface	Acceptor	Cuckoo	Y	Y	55		98.1349	1.0514	0.00541731	1.24614	1.07138	0.088	100-8779	18.1151	12.7858	Identified by qualified person	Long Forest Road, Coimidai, ca.15km northwest of Melton	Victoria	-37.6	144.167			Host: Aphelocephala leucopsis Eastern Whiteface; oval nest a loosely made, with entance near top of nest; constructed of sheep wool & grass, lined with rabbit fur, placed in a boxthorn bush approx. 5 feet from ground; for associated host see E23570	2+1	1962-10-21	1962-10-21	1962-10-21										not kept	Harvey, S.L.
E18546	E23570	Horsfield's host	Aphelocephala leucopsis	Southern Whiteface	Acceptor	Host	Y	Y	55		81.1553	0.139165	0.00434726		0.17148	0.099	100-8780	18.6682	12.769	Identified by qualified person	Long Forest Road, Coimidai, ca.15km northwest of Melton	Victoria	-37.6	144.167			Host: Aphelocephala leucopsis Eastern Whiteface; oval nest a loosely made, with entance near top of nest; constructed of sheep wool & grass, lined with rabbit fur, placed in a boxthorn bush approx. 5 feet from ground; for associated brood parasite see E18	2+1	1962-10-21	1962-10-21	1962-10-21										not kept	Harvey, S.L.
E18548	E23571	Shining	Chalcites lucidus	Yellow-rumped Thornbill	Acceptor	Cuckoo	Y	Y	47		70.6404	0.784	0.0039413	0.847923	1.10985	0.086	100-8832	17.9231	12.4242	Identified by qualified person	Coimidai, ca.15km northwest of Melton	Victoria	-37.6	144.167			for associated host see E23571	2+1	1970-10-07	1970-10-07	1970-10-07										not kept	Harvey, S.L.
E18548	E23571	Shining host	Acanthiza chrysorrhoa	Yellow-rumped Thornbill	Acceptor	Host	Y	Y	47		77.91	0.776	0.00464818		0.996021	0.073	100-8833	16.7614	12.8123	Identified by qualified person	Coimidai, ca.15km northwest of Melton	Victoria	-37.6	144.167			for associated brood parasite see E18548	2+1	1970-10-07	1970-10-07	1970-10-07										not kept	Harvey, S.L.
E18550	E23573	Shining	Chalcites lucidus	Brown Thornbill	Acceptor	Cuckoo	Y	Y	53		84.27	0	0.00480064	1.36547	0	0.087	100-8836	17.5539	12.7955	Identified by qualified person	Blakeville, ca.11km (8 miles) NNW of Ballan	Victoria	-37.5	144.2			nest domed, loosely constructed of bark fibre & dried grass, cobwebs & spider cocoons, lined with possum fur & a couple of small Crimson Rosella feathers; concealed in bracken fern clump approx. 3 ft from ground; for associated host see E23573	2+1	1964-12-14	1964-12-14	1964-12-14										not kept	Harvey, S.L.
E18550	E23573	Shining host	Acanthiza pusilla	Brown Thornbill	Acceptor	Host	Y	Y	53		71.8549	0.819	0.00351575		1.1398	0.072	100-8837	20.438	15.8155	Identified by qualified person	Blakeville, ca.11km (8 miles) NNW of Ballan	Victoria	-37.5	144.2			nest domed, loosely constructed of bark fibre dried grass cobwebs & spider cocoons, lined with possum fur & a couple of small Crimson Rosella feathers; concealed in bracken fern approx. 3 ft from ground; for associated brood parasite see E18550	2+1	1964-12-14	1964-12-14	1964-12-14										not kept	Harvey, S.L.
E18687	E23760	Pallid	Heteroscenes pallidus	White-breasted woodswallow	Ejector	Cuckoo	Y	Y	55		98.16	0.548	0.00423165	0.7951	0.558272	0.208	100-8745	23.1966	16.7102	Identified by qualified person	Belmore Swamp, ca.5km north of Kempsey	New South Wales	-31.0447	152.832			for associated host record see E23760	1+3	1962-11-17	1962-11-17	1962-11-17											Mason, E.C. and Schrader, P.C.
E18687	E23760	Pallid host	Artamus leucorynchus	White-breasted woodswallow	Ejector	Host	Y	Y	55		106	0	0.00532216		0	0.208	100-8746	19.9167	15.1064	Identified by qualified person	Belmore Swamp, ca.5km north of Kempsey	New South Wales	-31.0447	152.832			for associated brood parasite see E18687	1+3	1962-11-17	1962-11-17	1962-11-17											Mason, E.C. and Schrader, P.C.
E18692	E23763	Pallid	Heteroscenes pallidus	Willie wagtail	Ejector	Cuckoo	Y	Y	68		103.385	0.932	0.00447125	1.37188	0.901488	0.219	100-8749	23.1221	17.1575	Identified by qualified person	Smithfield (Sydney suburb)	New South Wales					for associated host record see E23763	1+2	1949-10-22	1949-10-22	1949-10-22											Schrader, P.C.
E18692	E23763	Pallid host	Rhipidura leucophrys	Willie wagtail	Ejector	Host	Y	Y	68		105.538	0.851	0.00325922		0.806341	0.133	100-8750	32.3815	21.1908	Identified by qualified person	Smithfield (Sydney suburb)	New South Wales					for associated brood parasite see E18692	1+2	1949-10-22	1949-10-22	1949-10-22											Schrader, P.C.

## Sheet: 5Primary_Secondary_Meridian
Cuckoo RegNo	Host RegNo	Treatment	ScientificName	Host species	Ejection Behaviour	Cuckoo or Host?	Good egg	Good egg	Years since collection	Fresh or Not Fresh	Meridian mean (um)	Normalised Meridian	Normalised meridian Cuckoo:Host	Meridian St Dev (um)	Meridian Coefficient of variation (%)	Weight (g)	Photo File name (.png)	Length (mm)	Breadth (mm)	IdentQualifierName	Locality	StateProvinceName	decimalLatitude	decimalLongitude	INCUBATION	MacroHabitat	Notes	CLUTCHSIZE	earliestDateCollected	latestDateCollected	RecordedDate	NESTSITE	NESTPOSITION	EGGMEASURE	NESTEXDI	NESTEXDE	NESTINDI	NESTINDE	NESTMATERIALEXTERNAL	NESTMATERIALINTERNAL	NESTKEPT	CollectorName
E03794	E23027	Pallid	Heteroscenes pallidus	Jacky winter	Ejector	Cuckoo	Y	Y	87	Fresh	116.28	0.00484196	0.896128	10.58	9.09873	0.239	100-8703	24.0151	18.5163	Identified by qualified person	AUSTRALIA	not recorded			fresh		BIRD SITTING; for associated host see E23027	1+2	1930-09-25	1930-09-25	1930-09-25	20 FEET ABOVE GROUND ON HORIZONTAL FORK	VERY EXTREMITY OF DEAD LIMB 10FT FROM TREE TRUNK						HOLLOW		NO	Miller, R.S.
E03794	E23027	Pallid host	Microeca fascinans	Jacky winter	Ejector	Host	Y	Y	87	Fresh	103.7	0.0054032		5.976	5.76278	0.113	100-8704	19.1923	14.0633	Genus, Species and Family uncertain	AUSTRALIA	not recorded			fresh		BIRD SITTING; for associated brood parasite see E03794	1+2	1930-09-25	1930-09-25	1930-09-25	20 FEET ABOVE GROUND ON HORIZONTAL FORK	VERY EXTREMITY OF DEAD LIMB 10FT FROM TREE TRUNK						HOLLOW		NO	Miller, R.S.
E03795	E23028	Pallid	Heteroscenes pallidus	White-naped honeyeater	Ejector	Cuckoo	Y	Y	67	Not fresh	115.72	0.00485934	1.04153	3.788	3.27342	0.224	100-8705	23.8139	17.1752	Identified by qualified person	CARRINGBAH	New South Wales			started		for associated host see E23028	1+1	1950-09-20	1950-09-20	1950-09-20	30 FEET UP IN STRINGYBARK							CUP SHAPED SUPER FINE BARK	GRASS	NO	Hart, A.
E03795	E23028	Pallid host	Melithreptus lunatus	White-naped honeyeater	Ejector	Host	Y	Y	67	Not fresh	86.79	0.00466559		7.167	8.25786	0.094	100-8706	18.6022	13.8379	Identified by qualified person	CARRINGBAH	New South Wales			started		for associated brood parasite see E03795	1+1	1950-09-20	1950-09-20	1950-09-20	30 FEET UP IN STRINGYBARK							CUP SHAPED SUPER FINE BARK	GRASS	NO	Hart, A.
E03798	E23031	Pallid	Heteroscenes pallidus	Red wattlebird	Ejector	Cuckoo	Y	Y	79	Fresh	95.03	0.00380813	0.794817	2.903	3.05482	0.191	100-8709	24.9545	17.4773	Identified by qualified person	Gnowangerup	Western Australia	-33.9333	118	fresh		BIRD ON NEST IDENTITY SURE; for associated host see E23031	1+2	1938-09-05	1938-09-05	1938-09-05	BOWL SHAPED NEST 15 FEET ABOVE GROUND	IN UPRIGHT FORK OF YATE TREE						TWIGS	GRASS LINING	NO	Watts, E.G.
E03798	E23031	Pallid host	Anthochaera carunculata	Red wattlebird	Ejector	Host	Y	Y	79	Fresh	145.76	0.00479121		4.772	3.27387	0.45	100-8710	30.4224	22.7089	Identified by qualified person	Gnowangerup	Western Australia	-33.9333	118	fresh		BIRD ON NEST IDENTITY SURE; for associated brood parasite see E03798	1+2	1938-09-05	1938-09-05	1938-09-05	BOWL SHAPED NEST 15 FEET ABOVE GROUND	IN UPRIGHT FORK OF YATE TREE						TWIGS	GRASS LINING	NO	Watts, E.G.
E03842	E23075	Horsfield's	Chalcites basalis	Yellow-rumped Thornbill	Acceptor	Cuckoo	Y	Y	71	Fresh	81.2073	0.00461808	0.948883	11.15	13.7303	0.071	100-8758	17.5847	11.5049	Identified by qualified person	JERVOIS IRRIGATION AREA, C.5 KM WSW OF TAILEM BEND	South Australia	-35.2833	139.4	fresh		NEST USUAL YELLOW RUMPED THORNBILL NEST/CUCKOO OBSERVED A FEW DAYS PREVIOUS NEAR BUSH; for associated host see E23075	1+3	1946-08-21	1946-08-21	1946-08-21	FEW FEET ABOVE GROUND IN PRICKLY HAKEA									NO	Morton, H.J.
E03842	E23075	Horsfield's host	Acanthiza chrysorrhoa	Yellow-rumped Thornbill	Acceptor	Host	Y	Y	71	Fresh	75.46	0.00486686		3.287	4.35595	0.079	100-8759	15.5049	12.2737	Identified by qualified person	JERVOIS IRRIGATION AREA, C.5 KM WSW OF TAILEM BEND	South Australia	-35.2833	139.4	fresh		NEST USUAL YELLOW RUMPED THORNBILL NEST/CUCKOO OBSERVED A FEW DAYS PREVIOUS NEAR BUSH; for associated brood parasite see E03842	1+3	1946-08-21	1946-08-21	1946-08-21	FEW FEET ABOVE GROUND IN PRICKLY HAKEA									NO
E03881	E23113	Shining	Chalcites lucidus	Brown Thornbill	Acceptor	Cuckoo	Y	Y	104		79.63	0.00435907	1.62169	13.201	16.5779	0.085	100-8801	18.2677	12.855	Identified by qualified person	EAST HILLS	New South Wales	-33.9667	150.983			DATA COPIED FROM ORIGINAL DATA CARD; for associated host see E23113	1+1	1913-10-12	1913-10-12	1913-10-12										NO	Keane, J.H.
E03881	E23113	Shining host	Acanthiza pusilla	Brown Thornbill	Acceptor	Host	Y	Y	104		74.132	0.00268798		3.759	5.07068	0.076	100-8802	27.5791	20.3381	Identified by qualified person	EAST HILLS	New South Wales	-33.9667	150.983			DATA COPIED FROM ORIGINAL DATA CARD; for associated brood parasite see E03881	1+1	1913-10-12	1913-10-12	1913-10-12										NO	Keane, J.H.
E04387	E23122	Koel	Eudynamys orientalis	Magpie-lark	Ejector	Cuckoo	Y	Y	53	Fresh	172.27	0.00482148	0.972738	5.963	3.46143	0.721	100-8622	35.7297	25.0054	Identified by qualified person	FERNY GULLY, MT NOBBY, LOWOOD	Queensland			fresh		for associated host see E23122	1+2	1964-01-10	1964-01-10	1964-01-10	10 FEET UP IN TREE	ON THIN LIMB						WET MUD/GRASS	FINE GRASS/FUR	NO	Voigt, C.
E04387	E23122	Koel host	Grallina cyanoleuca	Magpie-lark	Ejector	Host	Y	Y	53	Fresh	148.59	0.0049566		5.98	4.0245	0.421	100-8623	29.9782	22.0393	Identified by qualified person	FERNY GULLY, MT NOBBY, LOWOOD	Queensland			fresh		for associated brood parasite see E04387	1+2	1964-01-10	1964-01-10	1964-01-10	10 FEET UP IN TREE	ON THIN LIMB						WET MUD/GRASS	FINE GRASS/FUR	NO	Voigt, C.
E07232	E23161	Pallid	Heteroscenes pallidus	Strong-billed honeyeater	Ejector	Cuckoo	Y	Y	81	Not fresh	121.59	0.00503147	0.763925	8.896	7.31639	0.216	100-8718	24.1659	16.1137	Identified by qualified person	TRUMPETER BAY, NORTH BRUNY ISLAND	Tasmania	-43.1667	147.392	started		BIRD FLUSHED	5	1936-11-20	1936-11-20	1936-11-20	22 FEET UP IN PEPPERMINT	2 FT DOWN DRY LIMB	24.6X20.1,24.2X19.8,24.2X19.9,24.6X20.3,24.6X19.7					HOLLOW	ON OLD TREE SWALLOW NEST	NO	Denne, B.V.A.
E07232	E23161	Pallid host	Melithreptus validirostris	Strong-billed honeyeater	Ejector	Host	Y	Y	89	Fresh	119.88	0.00658634		9.554	7.96964	0.165	100-8719	18.2013	14.3243	Identified by qualified person	GREAT BAY, NORTH BRUNY ISLAND	Tasmania	-43.1833	147.383	fresh		SET MARK 2/582/1/337; for associated brood parasite see E07282	1+2	1928-11-01	1928-11-01	1928-11-01	40 FEET UP IN WHITE GUM SAPLING	IN FORK						FINE BARK	WOOL	NO	Johnston, E.A.
E07281	E23160	Pallid	Heteroscenes pallidus	Strong-billed honeyeater	Ejector	Cuckoo	Y	Y	89	Fresh	127.65	0.00516235	0.989059	9.621	7.53702	0.266	100-8716	24.7271	18.1406	Identified by qualified person	GREAT BAY, NORTH BRUNY ISLAND	Tasmania	-43.1833	147.383	fresh		for associated host see E23160	1+2	1928-10-29	1928-10-29	1928-10-29	18 FEET UP IN PEPPERMINT SAPLING	IN FORK						FINE BARK	WOOL	NO	Johnston, E.A.
E07281	E23160	Pallid host	Melithreptus validirostris	Strong-billed honeyeater	Ejector	Host	Y	Y	89	Fresh	111.68	0.00521946		3.479	3.11515	0.175	100-8717	21.3969	16.2165	Identified by qualified person	GREAT BAY, NORTH BRUNY ISLAND	Tasmania	-43.1833	147.383	fresh		for associated brood parasite see E07281	1+2	1928-10-29	1928-10-29	1928-10-29	18 FEET UP IN PEPPERMINT SAPLING	IN FORK						FINE BARK	WOOL	NO	Johnston, E.A.
E07294	E23173	Pallid	Heteroscenes pallidus	Black-headed honeyeater	Ejector	Cuckoo	Y	Y	86	Not fresh	117.56	0.00455003	0.95856	6.657	5.66264	0.238	100-8722	25.8372	17.1785	Identified by qualified person	TRUMPETER BAY, NORTH BRUNY ISLAND	Tasmania	-43.1667	147.392	moderate		BIRD FLUSHED; for associated host see E23173	1+3	1931-11-05	1931-11-05	1931-11-05	UP IN WHITE GUM SAPLING	IN TOP MOST LEAVES						WOOL/GRASS/BARK STRIPS		NO	Denne, R.N.R.
E07294	E23173	Pallid host	Melithreptus affinis	Black-headed honeyeater	Ejector	Host	Y	Y	86	Not fresh	85.7	0.00474674		3.219	3.75613	0.1	100-8723	18.0545	13.2702	Identified by qualified person	TRUMPETER BAY, NORTH BRUNY ISLAND	Tasmania	-43.1667	147.392	moderate		BIRD FLUSHED; for associated brood parasite see E07294	1+3	1931-11-05	1931-11-05	1931-11-05	UP IN WHITE GUM SAPLING	IN TOP MOST LEAVES						WOOL/GRASS/BARK STRIPS		NO	Denne, R.N.R.
E07317	E23196	Shining	Chalcites lucidus	Yellow-rumped Thornbill	Acceptor	Cuckoo	Y	Y	69	Not fresh	71.58	0.00398325	0.970567	3.574	4.99301	0.08	100-8804	17.9703	12.7955	Identified by qualified person	ANTILL PONDS, c.95 km n of Hobart	Tasmania	-42.2	147.4	slight		BIRD FLUSHED; for associated host see E23196	1+3	1948-10-11	1948-10-11	1948-10-11	4 FEET UP IN BOX TREE							GRASS/WOOL	FEATHERS	NO	Green, R.H.
E07317	E23196	Shining host	Acanthiza chrysorrhoa	Yellow-rumped Thornbill	Acceptor	Host	Y	Y	69	Not fresh	76.68	0.00410404		4.42	5.76421	0.086	100-8805	18.684	12.7361	Identified by qualified person	ANTILL PONDS, c.95 km n of Hobart	Tasmania	-42.2	147.4	slight		BIRD FLUSHED; for associated brood parasite see E07317	1+3	1948-10-11	1948-10-11	1948-10-11	4 FEET UP IN BOX TREE							GRASS/WOOL	FEATHERS	NO	Green, R.H.
E07318	E23197	Shining	Chalcites lucidus	Superb Fairy-wren	Acceptor	Cuckoo	Y	Y	106		81.702	0.00474636	1.01871	10.42	12.7537	0.083	100-8806	17.2136	12.6608	Identified by qualified person	KELSO, WEST TAMAR, mouth of Tamar River	Tasmania	-41.1	146.783	?		for associated host see E23197	1+2	1911-01-10	1911-01-10	1911-01-10	15 FEET UP IN BANKSIA									NO	Green, R.C.
E07318	E23197	Shining host	Malurus cyaneus	Superb Fairy-wren	Acceptor	Host	Y	Y	106		81.51	0.0046592		8.701	10.6748	0.084	100-8807	17.4944	12.974	Identified by qualified person	KELSO, WEST TAMAR, mouth of Tamar River	Tasmania	-41.1	146.783	?		for associated brood parasite see E07318	1+2	1911-01-10	1911-01-10	1911-01-10	15 FEET UP IN BANKSIA									NO	Green, R.C.
E07478	E23199	Shining	Chalcites lucidus	Brown Thornbill	Acceptor	Cuckoo	Y	Y	50	Not fresh	68.57	0.00372741	1.09268	2.47	3.60216	0.076	100-8808	18.3962	12.2469	Identified by qualified person	ROCKLYN, EXETER	Tasmania			moderate		BIRD FLUSHED; for associated host see E23199	1+2	1967-11-28	1967-11-28	1967-11-28	10 FEET UP IN SMALL PINE TREE			3.5"	4.5"			FLAGGY GRASSES/FINER GRASS STEMS	WOOL/FEATHERS	NO	Green, R.H.
E07478	E23199	Shining host	Acanthiza pusilla	Brown Thornbill	Acceptor	Host	Y	Y	50	Not fresh	66.69	0.00341125		4.556	6.83161	0.066	100-8809	19.55	14.5546	Identified by qualified person	ROCKLYN, EXETER	Tasmania			moderate		BIRD FLUSHED; for associated brood parasite see E07478	1+2	1967-11-28	1967-11-28	1967-11-28	10 FEET UP IN SMALL PINE TREE			3.5"	4.5"			FLAGGY GRASSES/FINER GRASS STEMS	WOOL/FEATHERS	NO	Green, R.H.
E07479	E23200	Shining	Chalcites lucidus	Brown Thornbill	Acceptor	Cuckoo	Y	Y	50	Not fresh	75.22	0.0043698	1.79799	1.707	2.26934	0.083	100-8810	17.2136	12.8381	Identified by qualified person	ROCKLYN, EXETER	Tasmania			heavy		for associated host see E23200	1+2	1967-10-21	1967-10-21	1967-10-21	1 FOOT UP IN BLACK BERRY CLUMP			4"				SHORT FLAGGY GRASS	WOOL/FEATHERS/FINER GRASS/THISTLE DOWN/RABBIT FUR	NO	Green, R.H.
E07479	E23200	Shining host	Acanthiza pusilla	Brown Thornbill	Acceptor	Host	Y	Y	50	Not fresh	62.69	0.00243038		1.8	2.87127	0.061	100-8811	25.7943	18.8154	Identified by qualified person	ROCKLYN, EXETER	Tasmania			heavy		for associated brood parasite see E07479	1+2	1967-10-21	1967-10-21	1967-10-21	1 FOOT UP IN BLACK BERRY CLUMP			4"				SHORT FLAGGY GRASS	WOOL/FEATHERS/FINER GRASS/THISTLE DOWN/RABBIT FUR	NO	Green, R.H.
E08806	E23206	Pallid	Heteroscenes pallidus	White-naped honeyeater	Ejector	Cuckoo	Y	Y	116		108.91	0.0046115	0.769789	3.563	3.27151	0.218	100-8726	23.617	16.8085	Identified by qualified person	LEWIS PONDS, 15 KM ENE OF ORANGE	New South Wales	-33.2667	149.267			SEE INGHAM-LANE EGG COLLECTION RECORD; for associated host see E23206	1+1	1901-10-13	1901-10-13	1901-10-13										NO	Spicer, C.S.
E08806	E23206	Pallid host	Melithreptus lunatus	White-naped honeyeater	Ejector	Host	Y	Y	116		101.516	0.00599061		7.802	7.68546	0.123	100-8727	16.9459	12.0716	Identified by qualified person	LEWIS PONDS, 15 KM ENE OF ORANGE	New South Wales	-33.2667	149.267			SEE INGHAM-LANE EGG COLLECTION RECORD; for associated brood parasite see E08806	1+1	1901-10-13	1901-10-13	1901-10-13										NO	Spicer, C.S.
E08809	E23209	Pallid	Heteroscenes pallidus	Yellow-throated miner	Ejector	Cuckoo	Y	Y	112		116.38	0.00474922	0.559289	9.16	7.87077	0.24	100-8730	24.5051	17.8446	Identified by qualified person	ORANGE	New South Wales	-33.2833	149.083			SEE INGHAM-LANE EGG COLLECTION RECORD; for associated host see E23209	1+3	1905-09-03	1905-09-03	1905-09-03										NO	Lane, L.M.
E08809	E23209	Pallid host	Manorina flavigula	Yellow-throated miner	Ejector	Host	Y	Y	112		142.33	0.00849153		16.44	11.5506	0.269	100-8731	16.7614	12.6926	Identified by qualified person	ORANGE	New South Wales	-33.2833	149.083			SEE INGHAM-LANE EGG COLLECTION RECORD; for associated brood parasite see E08809	1+3	1905-09-03	1905-09-03	1905-09-03										NO	Lane, L.M.
E08831	E23231	Shining	Chalcites lucidus	Brown Thornbill	Acceptor	Cuckoo	Y	Y	111		65.06	0.00369378	1.09906	4.927	7.57301	0.072	100-8812	17.6134	12.2602	Identified by qualified person	ORANGE	New South Wales	-33.2833	149.083			SEE INGHAM-LANE EGG COLLECTION RECORD; for associated host see E23231	1+2	1906-11-17	1906-11-17	1906-11-17										NO	Lane, L.H.
E08831	E23231	Shining host	Acanthiza pusilla	Brown Thornbill	Acceptor	Host	Y	Y	111		60.92	0.00336084		4.126	6.77282	0.06	100-8813	18.1264	12.468	Identified by qualified person	ORANGE	New South Wales	-33.2833	149.083			SEE INGHAM-LANE EGG COLLECTION RECORD; for associated brood parasite see E08831	1+2	1906-11-17	1906-11-17	1906-11-17										NO	Lane, L.H.
E08832	E23232	Koel	Eudynamys orientalis	Little Friarbird	Ejector	Cuckoo	Y	Y	116		137.77	0.00447423	0.680967	4.368	3.1705	0.427	100-8647	30.7919	22.8325	Identified by qualified person	Tolworth environs, Cooktown	Queensland	-15.4667	145.25			SEE INGHAM-LANE EGG COLLECTION RECORD; for associated host see E23232	1+2	1901-11-03	1901-11-03	1901-11-03										NO	Fuller, W.
E08832	E23232	Koel host	Philemon citreogularis	Little Friarbird	Ejector	Host	Y	Y	116		120.68	0.00657041		8.305	6.88184	0.292	100-8648	18.3672	12.8292	Identified by qualified person	Tolworth environs, Cooktown	Queensland	-15.4667	145.25			SEE INGHAM-LANE EGG COLLECTION RECORD; for associated brood parasite see E08832	1+2	1901-11-03	1901-11-03	1901-11-03										NO	Fuller, W.
E09653	E23251	Shining	Chalcites lucidus	Yellow-rumped Thornbill	Acceptor	Cuckoo	Y	Y	122	Fresh	74.21	0.00406468	0.999645	6.185	8.33446	0.079	100-8815	18.2573	12.5131	Identified by qualified person	THE PYRENEES RANGE ENVIRONS, C.30 KM ENE OF ARARAT	Victoria	-37.0833	142.25	fresh		for associated host see E23251	1+4	16/11/1895	16/11/1895	16NOV1895										NO	Hill, G.F.
E09653	E23251	Shining host	Acanthiza chrysorrhoa	Yellow-rumped Thornbill	Acceptor	Host	Y	Y	122	Fresh	72.29	0.00406612		3.457	4.78213	0.071	100-8816	17.7786	12.9918	Identified by qualified person	THE PYRENEES RANGE ENVIRONS, C.30 KM ENE OF ARARAT	Victoria	-37.0833	142.25	fresh		for associated brood parasite see E09653	1+4	16/11/1895	16/11/1895	16NOV1895										NO	Hill, G.F.
E09664	E23260	Horsfield's	Chalcites basalis	Buff-rumped Thornbill	Acceptor	Cuckoo	Y	Y	119		93.33	0.00524957	1.26606	11.468	12.2876	0.084	100-8766	17.7786	11.7352	Identified by qualified person	THE PYRENEES RANGE ENVIRONS, C.30 KM ENE OF ARARAT	Victoria	-37.0833	142.25			for associated host see E23260	1+3	13/11/1898	13/11/1898	13NOV1898										NO	Hill, G.F.
E09664	E23260	Horsfield's host	Acanthiza reguloides	Buff-rumped Thornbill	Acceptor	Host	Y	Y	119		68.42	0.00414638		5.248	7.67027	0.074	100-8767	16.5011	13.2506	Identified by qualified person	THE PYRENEES RANGE ENVIRONS, C.30 KM ENE OF ARARAT	Victoria	-37.0833	142.25			for associated brood parasite see E09664	1+3	13/11/1898	13/11/1898	13NOV1898										NO	Hill, G.F.
E09742	E23268	Horsfield's	Chalcites basalis	Southern Whiteface	Acceptor	Cuckoo	Y	Y	112		109.09	0.00643253	1.53485	14.125	12.948	0.085	100-8769	16.9591	12.0223	Identified by qualified person	TORQUAY, SW OF GEELONG	Victoria	-38.3167	144.317			for associated host see E23268	1+2	1905-11-16	1905-11-16	1905-11-16										NO	Godfrey, F.P.
E09742	E23268	Horsfield's host	Aphelocephala leucopsis	Southern Whiteface	Acceptor	Host	Y	Y	112		101.33	0.00419097		15.16	14.961	0.089	100-8770	24.1781	17.1258	Identified by qualified person	TORQUAY, SW OF GEELONG	Victoria	-38.3167	144.317			for associated brood parasite see E09742	1+2	1905-11-16	1905-11-16	1905-11-16										NO	Godfrey, F.P.
E11487	E23386	Pallid	Heteroscenes pallidus	White-breasted woodswallow	Ejector	Cuckoo	Y	Y	55		105.38	0.0045429	0.684078	11.221	10.6481	0.191	100-8732	23.1966	17.3812	Identified by qualified person	BELMORE SWAMP, C.12 KM E OF KEMPSEY	New South Wales	-31.1	152.95			for associated host see E23386	1+2	1962-11-17	1962-11-17	1962-11-17										NO	Mason, E.C.
E11487	E23386	Pallid host	Artamus leucorynchus	White-breasted woodswallow	Ejector	Host	Y	Y	55		113.58	0.00664091		5.293	4.66015	0.215	100-8733	17.1031	12.1068	Identified by qualified person	BELMORE SWAMP, C.12 KM E OF KEMPSEY	New South Wales	-31.1	152.95			for associated brood parasite see E11487	1+2	1962-11-17	1962-11-17	1962-11-17										NO	Mason, E.C.
E11519	E23418	Horsfield's	Chalcites basalis	Superb Fairy-wren	Acceptor	Cuckoo	Y	Y	47		80.96	0.00450522	1.16184	5.145	6.35499	0.086	100-8772	17.9703	12.6766	Identified by qualified person	DOONSIDE, SYDNEY	New South Wales	-33.7667	150.867			for associated host see E23418	1+2	1970-10-20	1970-10-20	1970-10-20										NO	Gwynne, A.J.
E11519	E23418	Horsfield's host	Malurus cyaneus	Superb Fairy-wren	Acceptor	Host	Y	Y	47		75.9	0.00387766		3.196	4.2108	0.064	100-8773	19.5737	12.2139	Identified by qualified person	DOONSIDE, SYDNEY	New South Wales	-33.7667	150.867			for associated brood parasite see E11519	1+2	1970-10-20	1970-10-20	1970-10-20										NO	Gwynne, A.J.
E11526	E23425	Shining	Chalcites lucidus	Striated Thornbill	Acceptor	Cuckoo	Y	Y	46		66.56	0.00387805	1.96632	1.758	2.64123	0.07	100-8819	17.1633	11.9865	Identified by qualified person	NEW LAMBTON, NEWCASTLE	New South Wales					for associated host see E23425	3	1971-09-03	1971-09-03	1971-09-03										NO	Walker, G.L.
E11526	E23425	Shining host	Acanthiza lineata	Striated Thornbill	Acceptor	Host	Y	Y	46		64.46	0.00197223		5.972	9.26466	0.053	100-8820	32.6838	23.4422	Identified by qualified person	NEW LAMBTON, NEWCASTLE	New South Wales					for associated brood parasite see E11526	3	1971-09-03	1971-09-03	1971-09-03										NO	Walker, G.L.
E11527	E23426	Shining	Chalcites lucidus	Yellow-rumped Thornbill	Acceptor	Cuckoo	Y	Y	45		61.11	0.00354127	1.42972	2.64	4.32008	0.07	100-8821	17.2565	12.0818	Identified by qualified person	YARROWITCH, C.57 KM E OF WALCHA	New South Wales					for associated host see E23426	1+2	1972-10-06	1972-10-06	1972-10-06										NO	Osborne, H.
E11527	E23426	Shining host	Acanthiza chrysorrhoa	Yellow-rumped Thornbill	Acceptor	Host	Y	Y	45		66.08	0.00247691		3.195	4.83505	0.067	100-8822	26.6784	19.7055	Identified by qualified person	YARROWITCH, C.57 KM E OF WALCHA	New South Wales					for associated brood parasite see E11527	1+2	1972-10-06	1972-10-06	1972-10-06										NO	Osborne, H.
E11536	E23435	Koel	Eudynamys orientalis	Magpie-lark	Ejector	Cuckoo	Y	Y	41		166.51	0.00492256	0.558988	3.733	2.24191	0.728	100-8653	33.8259	24.3872	Identified by qualified person	BALDWIN SWAMP, BUNDABERG	Queensland					for associated host see E23435	2+2	1976-12-02	1976-12-02	1976-12-02										NO	Milton, D.
E11536	E23435	Koel host	Grallina cyanoleuca	Magpie-lark	Ejector	Host	Y	Y	41		138.79	0.00880621		3.338	2.40507	0.322	100-8654	15.7605	11.7634	Identified by qualified person	BALDWIN SWAMP, BUNDABERG	Queensland					for associated brood parasite see E11536	2+2	1976-12-02	1976-12-02	1976-12-02										NO	Milton, D.
E11762	E23445	Pallid	Heteroscenes pallidus	Fuscous honeyeater	Ejector	Cuckoo	Y	Y	51		117.75	0.00691175	2.04578	5.676	4.82038	0.245	100-8736	17.0362	1.13082	Identified by qualified person	MUSWELLBROOK	New South Wales					for associated host see E23445	1+1	1966-10-30	1966-10-30	1966-10-30										NO	Milton, L.E. and Hallet, K.W.
E11762	E23445	Pallid host	Ptilotula fusca	Fuscous honeyeater	Ejector	Host	Y	Y	51		82.53	0.00337854		2.72	3.29577	0.103	100-8737	24.4277	18.0462	Identified by qualified person	MUSWELLBROOK	New South Wales					for associated brood parasite see E11762	1+1	1966-10-30	1966-10-30	1966-10-30										NO	Milton, L.E. and Hallet, K.W.
E12516	E23472	Horsfield's	Chalcites basalis	Superb Fairy-wren	Acceptor	Cuckoo	Y	Y	116	Fresh	87.55	0.00367524	1.20459	5.608	6.40548	0.086	100-8774	23.8216	18.1878	Identified by qualified person	WARMGA PARK STATION, 8 KM SE OF BELL	Queensland	-26.9667	151.5	fresh	POPLAR BOX/BOTTLE TREES/BRIGALOW WOODLAND	for associated host see E23472	1+2	2001-12-11	2001-12-11	2001-12-11	0.6 M UP IN SMALL SHRUB	AMONGST SEVERAL VERTICAL STEMS		160MM	80MM			GRASS STEMS/LEAF TISSUE	FINER GRASS STEMS/FEATHERS/FUR	NO	Seton, D.H.C.
E12516	E23472	Horsfield's host	Malurus cyaneus	Superb Fairy-wren	Acceptor	Host	Y	Y	116	Fresh	78.48	0.00305102		14.58	18.578	0.069	100-8775	25.7225	18.6936	Identified by qualified person	WARMGA PARK STATION, 8 KM SE OF BELL	Queensland	-26.9667	151.5	fresh	POPLAR BOX/BOTTLE TREES/BRIGALOW WOODLAND	for associated brood parasite see E12516	1+2	2001-12-11	2001-12-11	2001-12-11	0.6 M UP IN SMALL SHRUB	AMONGST SEVERAL VERTICAL STEMS		160MM	80MM			GRASS STEMS/LEAF TISSUE	FINER GRASS STEMS/FEATHERS/FUR	NO	Seton, D.H.C.
E12541	E23496	Koel	Eudynamys orientalis	Noisy Friarbird	Ejector	Cuckoo	Y	Y	53	Fresh	152.41	0.00484299	1.18016	1.799	1.18037	0.634	100-8663	31.4702	21.8553	Identified by qualified person	SWANS LAGOON, BURDEKIN RIVER, C.70 KM SSW OF AYR	Queensland	-20.1167	147.258	fresh	OPEN FOREST/TI-TREE PATCHES	BIRD FLUSHED; for associated host see E23496	1+3	1964-12-17	1964-12-17	1964-12-17	12 FEET UP IN A SMALL BROAD LEAFED TI-TREE	ATTACHED TO OUTER DROOPING BRANCHLETS		6.5"	5.5"	3.5"	2"	TI-TREE BARK/ROOTLETS/VINE TENDRILS/INSECT MATERIAL	CUP OF LONG SLENDER TWIGS THEN GRASS STEMS	NO	Seton, D.H.C.
E12541	E23496	Koel host	Philemon corniculatus	Noisy Friarbird	Ejector	Host	Y	Y	53	Fresh	138.72	0.00410366		7.414	5.34458	0.371	100-8664	33.804	23.6289	Identified by qualified person	SWANS LAGOON, BURDEKIN RIVER, C.70 KM SSW OF AYR	Queensland	-20.1167	147.258	fresh	OPEN FOREST/TI-TREE PATCHES	BIRD FLUSHED; for associated brood parasite see E12541	1+3	1964-12-17	1964-12-17	1964-12-17	12 FEET UP IN A SMALL BROAD LEAFED TI-TREE	ATTACHED TO OUTER DROOPING BRANCHLETS		6.5"	5.5"	3.5"	2"	TI-TREE BARK/ROOTLETS/VINE TENDRILS/INSECT MATERIAL	CUP OF LONG SLENDER TWIGS THEN GRASS STEMS	NO	Seton, D.H.C.
E12542	E23497	Koel	Eudynamys orientalis	Noisy Friarbird	Ejector	Cuckoo	Y	Y	30	Fresh	169.91	0.00507756	1.17575	8.321	4.8973	0.662	100-8665	33.4629	23.9458	Identified by qualified person	Woodgate, ca.35km northeast of Childers	Queensland	-25.0997	152.558	fresh	COASTAL DUNES/CASUARINA/BANKSIA WOODLAND	FRIARBIRD FLUSHED; for associated host see E23497	2+1	1987-12-05	1987-12-05	1987-12-05	4.5 M UP IN SOAP TREE (MELALEUCA SP?)	NEAR END OF HORIZONTAL BRANCH	SEE DATA CARD	140X120MM	110MM	90MM	80MM	PAPERBARK/INSECT SILK/VINE	LONG THIN PLANT STEMS	NO	Seton, D.H.C.
E12542	E23497	Koel	Eudynamys orientalis	Noisy Friarbird	Ejector	Cuckoo	Y	Y	30	Fresh	189.02	0.00575967	1.33369	13.37	7.07333	0.689	100-8666	32.8179	23.7457	Identified by qualified person	Woodgate, ca.35km northeast of Childers	Queensland	-25.0997	152.558	fresh	COASTAL DUNES/CASUARINA/BANKSIA WOODLAND	FRIARBIRD FLUSHED; for associated host see E23497	2+1	1987-12-05	1987-12-05	1987-12-05	4.5 M UP IN SOAP TREE (MELALEUCA SP?)	NEAR END OF HORIZONTAL BRANCH	SEE DATA CARD	140X120MM	110MM	90MM	80MM	PAPERBARK/INSECT SILK/VINE	LONG THIN PLANT STEMS	NO	Seton, D.H.C.
E12542	E23497	Koel host	Philemon corniculatus	Noisy Friarbird	Ejector	Host	Y	Y	30	Fresh	141.44	0.00431859		3.804	2.68948	0.417	100-8667	32.7514	23.5029	Identified by qualified person	Woodgate, ca.35km northeast of Childers	Queensland	-25.0997	152.558	fresh	COASTAL DUNES/CASUARINA/BANKSIA WOODLAND	FRIARBIRD FLUSHED; for associated brood parasite see E12542	2+1	1987-12-05	1987-12-05	1987-12-05	4.5 M UP IN SOAP TREE (MELALEUCA SP?)	NEAR END OF HORIZONTAL BRANCH	SEE DATA CARD	140X120MM	110MM	90MM	80MM	PAPERBARK/INSECT SILK/VINE	LONG THIN PLANT STEMS	NO	Seton, D.H.C.
E12543	E23498	Koel	Eudynamys orientalis	Australasian Figbird	Ejector	Cuckoo	Y	Y	36	Not fresh	176.69	0.00530008	1.14523	6.503	3.68046	0.764	100-8668	33.3372	23.5356	Identified by qualified person	MIDDLE CREEK, BUSTARD BAY, C.30 KM NE OF MIRIAM VALE	Queensland	-24.1333	151.767	20%+10%	RIVER MOUTH MANGROVES ON TIDAL SAND/SILT ISLAND	for associated host see E23498	1+2	1981-11-24	1981-11-24	1981-11-24	3 M UP IN WHITE MANGROVE	AMONGST LEAFY GROWTH NEAR CENTRE OF TREE	SEE DATA CARD	150MM	80MM	90MM	45MM	SLENDER TWIGS/PLANT STEMS/VINE TENDRILS/ROOTLETS	FINER TWIGS	NO	Seton, D.H.C.
E12543	E23498	Koel host	Sphecotheres vieilloti	Australasian Figbird	Ejector	Host	Y	Y	36	Not fresh	154.14	0.00462795		7.136	4.62956	0.52	100-8669	33.3064	22.763	Identified by qualified person	MIDDLE CREEK, BUSTARD BAY, C.30 KM NE OF MIRIAM VALE	Queensland	-24.1333	151.767	20%+10%	RIVER MOUTH MANGROVES ON TIDAL SAND/SILT ISLAND	for associated brood parasite see E12543	1+2	1981-11-24	1981-11-24	1981-11-24	3 M UP IN WHITE MANGROVE	AMONGST LEAFY GROWTH NEAR CENTRE OF TREE	SEE DATA CARD	150MM	80MM	90MM	45MM	SLENDER TWIGS/PLANT STEMS/VINE TENDRILS/ROOTLETS	FINER TWIGS	NO	Seton, D.H.C.
E12544	E23499	Koel	Eudynamys orientalis	Australasian Figbird	Ejector	Cuckoo	Y	Y	31	Not fresh	161.58	0.004602	0.883647	3.295	2.03924	0.705	100-8670	35.1109	24.8425	Identified by qualified person	MIDDLE CREEK, BUSTARD BAY, C.30 KM NE OF MIRIAM VALE	Queensland	-24.1333	151.767	10%+fresh	RIVER MOUTH MANGROVES ON TIDAL SAND/SILT ISLAND	for associated host see E23499	1+2	1986-12-22	1986-12-22	1986-12-22	2.5 M UP IN GREY MANGROVE	THIN FORK AT END OF LONG SPREADING HORIZONTAL LIMB	SEE DATA CARD	160MM	90MM	100MM	60MM	LONG VINE TENDRILS/PLANT STEMS/TWIGS	SMALL FORKED TWIGS	NO	Seton, D.H.C.
E12544	E23499	Koel host	Sphecotheres vieilloti	Australasian Figbird	Ejector	Host	Y	Y	31	Not fresh	147.93	0.00520795		3.194	2.15913	0.531	100-8671	28.4046	20.8208	Identified by qualified person	MIDDLE CREEK, BUSTARD BAY, C.30 KM NE OF MIRIAM VALE	Queensland	-24.1333	151.767	10%+fresh	RIVER MOUTH MANGROVES ON TIDAL SAND/SILT ISLAND	for associated brood parasite see E12544	1+2	1986-12-22	1986-12-22	1986-12-22	2.5 M UP IN GREY MANGROVE	THIN FORK AT END OF LONG SPREADING HORIZONTAL LIMB	SEE DATA CARD	160MM	90MM	100MM	60MM	LONG VINE TENDRILS/PLANT STEMS/TWIGS	SMALL FORKED TWIGS	NO	Seton, D.H.C.
E12545	E23500	Koel	Eudynamys orientalis	Australasian Figbird	Ejector	Cuckoo	Y	Y	30	Fresh	164.14	0.00478951	0.896744	5.992	3.65054	0.712	100-8672	34.2707	25.4026	Identified by qualified person	MIDDLE CREEK, BUSTARD BAY, C.30 KM NE OF MIRIAM VALE	Queensland	-24.1333	151.767	fresh	RIVER MOUTH MANGROVES ON TIDAL SAND/SILT ISLAND	for associated host see E23500	1+2	1987-01-04	1987-01-04	1987-01-04	2 M UP IN GREY MANGROVE	NEAR END OF SPRAWLING HORIZONTAL LIMB	SEE DATA CARD	170MM	70MM	100MM	40MM		CASUARINA BRANCHLETS/SLENDER TWIGS	NO	Seton, D.H.C.
E12545	E23500	Koel host	Sphecotheres vieilloti	Australasian Figbird	Ejector	Host	Y	Y	30	Fresh	149.34	0.005341		3.292	2.20437	0.509	100-8673	27.9611	20.9049	Identified by qualified person	MIDDLE CREEK, BUSTARD BAY, C.30 KM NE OF MIRIAM VALE	Queensland	-24.1333	151.767	fresh	RIVER MOUTH MANGROVES ON TIDAL SAND/SILT ISLAND	for associated brood parasite see E12545	1+2	1987-01-04	1987-01-04	1987-01-04	2 M UP IN GREY MANGROVE	NEAR END OF SPRAWLING HORIZONTAL LIMB	SEE DATA CARD	170MM	70MM	100MM	40MM		CASUARINA BRANCHLETS/SLENDER TWIGS	NO	Seton, D.H.C.
E12546	E23501	Koel	Eudynamys orientalis	Magpie-lark	Ejector	Cuckoo	Y	Y	39	Not fresh	170.3	0.00513193	1.12728	4.054	2.3805	0.64	100-8674	33.1844	24.6621	Identified by qualified person	LOWOOD, 70 C.KM W OF BRISBANE	Queensland	-27.4667	152.583	0.1	OPEN IRONWOOD/GRASSLAND	for associated host see E23501	1+2	1978-02-05	1978-02-05	1978-02-05	25 FEET UP IN ROUGH-BARKED APPLE TREE	ON HORIZONTAL LIMB						MUD/FEATHERS/COARSE GRASS STEMS	HORSE HAIR/ROOTLETS/GRASS STEMS/FEATHERS	NO	Seton, D.H.C.
E12546	E23501	Koel host	Grallina cyanoleuca	Magpie-lark	Ejector	Host	Y	Y	39	Not fresh	139.47	0.00455248		5.519	3.95712	0.374	100-8675	30.636	22.3439	Identified by qualified person	LOWOOD, 70 C.KM W OF BRISBANE	Queensland	-27.4667	152.583	0.1	OPEN IRONWOOD/GRASSLAND	for associated brood parasite see E12546	1+2	1978-02-05	1978-02-05	1978-02-05	25 FEET UP IN ROUGH-BARKED APPLE TREE	ON HORIZONTAL LIMB						MUD/FEATHERS/COARSE GRASS STEMS	HORSE HAIR/ROOTLETS/GRASS STEMS/FEATHERS	NO	Seton, D.H.C.
E12548	E23503	Koel	Eudynamys orientalis	Magpie-lark	Ejector	Cuckoo	Y	Y	35	Not fresh	158.37	0.00453468	0.606181	6.777	4.27922	0.658	100-8676	34.9242	23.1622	Identified by qualified person	KELVIN GROVE, 3 KM N OF BRISBANE GPO	Queensland	-27.4167	153	15%+1x10%,2xfresh	PARKLAND	MAGPIE-LARK FLUSHED; for associated host see E23503	1+3	1982-12-14	1982-12-14	1982-12-14	14 M UP IN BLUE GUM	ON SLENDER HORIZONTAL LIMB	SEE DATA CARD	140MM	110MM	110MM	55MM	MUD/GRASS	GRASS/FINE PLANT STEMS/NYLON THREAD	NO	Seton, D.H.C.
E12548	E23503	Koel host	Grallina cyanoleuca	Magpie-lark	Ejector	Host	Y	Y	35	Not fresh	143.41	0.00748075		3.872	2.69995	0.387	100-8677	19.1705	13.4296	Identified by qualified person	KELVIN GROVE, 3 KM N OF BRISBANE GPO	Queensland	-27.4167	153	15%+1x10%,2xfresh	PARKLAND	MAGPIE-LARK FLUSHED; for associated brood parasite see E12548	1+3	1982-12-14	1982-12-14	1982-12-14	14 M UP IN BLUE GUM	ON SLENDER HORIZONTAL LIMB	SEE DATA CARD	140MM	110MM	110MM	55MM	MUD/GRASS	GRASS/FINE PLANT STEMS/NYLON THREAD	NO	Seton, D.H.C.
E13361	E23509	Koel	Eudynamys orientalis	Noisy Friarbird	Ejector	Cuckoo	Y	Y	70	Fresh	175.62	0.00504209	0.562004	16.548	9.42262	0.67	100-8678	34.8308	23.8156	Identified by qualified person	SANDGATE, NORTH BRISBANE	Queensland	-27.3167	153.05	fresh, 1 week		for associated host see E23509	1+2	1947-10-21	1947-10-21	1947-10-21	30 FEET UP IN LEARGE GUM TREE	SUSPENDED AMONGST OUTER GREEN LEAVES	29.3X21.9;30.2X22; KOEL 32.8X24.3							NO	Dobson, R.
E13361	E23509	Koel host	Philemon corniculatus	Noisy Friarbird	Ejector	Host	Y	Y	70	Fresh	162.71	0.00897163		5.938	3.64944	0.44	100-8679	18.1361	13.5788	Identified by qualified person	SANDGATE, NORTH BRISBANE	Queensland	-27.3167	153.05	fresh, 1 week		for associated brood parasite see E13361	1+2	1947-10-21	1947-10-21	1947-10-21	30 FEET UP IN LEARGE GUM TREE	SUSPENDED AMONGST OUTER GREEN LEAVES	29.3X21.9;30.2X22; KOEL 32.8X24.3							NO	Dobson, R.
E13789	E23510	Pallid	Heteroscenes pallidus	Yellow-plumed honeyeater	Ejector	Cuckoo	Y	Y	36	Fresh	127.91	0.00391946	0.646019	9.213	7.20272	0.229	100-8738	32.6346	24.0206	Identified by qualified person	C.30 KM SE OF COBAR ON ROAD TO NYMAGEE	New South Wales	-31.75	145.967	fresh	MALLEE	BIRD OBSERVED; for associated host see E23510	1+1	1981-10-06	1981-10-06	1981-10-06	7 FEET UP IN MALLEE GUM									NO	Kershaw, O.J.
E13789	E23510	Pallid host	Ptilotula ornata	Yellow-plumed honeyeater	Ejector	Host	Y	Y	36	Fresh	101.94	0.0060671		16.012	15.7073	0.104	100-8739	16.8021	11.8661	Identified by qualified person	C.30 KM SE OF COBAR ON ROAD TO NYMAGEE	New South Wales	-31.75	145.967	fresh	MALLEE	BIRD OBSERVED; for associated brood parasite see E13789	1+1	1981-10-06	1981-10-06	1981-10-06	7 FEET UP IN MALLEE GUM									NO	Kershaw, O.J.
E13808	E23529	Shining	Chalcites lucidus	Yellow-rumped Thornbill	Acceptor	Cuckoo	Y	Y	36	Not fresh	83.33	0.00445811	1.00258	10.69	12.8285	0.081	100-8823	18.6918	12.6608	Identified by qualified person	PADDYS RIVER, C.12 KM NE OF MARULAN	New South Wales	-34.6417	150.1	slight	WET SCLEROPHYLL FOREST	for associated host see E23529	1+3	1981-10-12	1981-10-12	1981-10-12	4 FEET UP IN DROOPING BLACK WATTLE									NO	Kershaw, J.
E13808	E23529	Shining host	Acanthiza chrysorrhoa	Yellow-rumped Thornbill	Acceptor	Host	Y	Y	36	Not fresh	72.27	0.00444664		3.556	4.92044	0.061	100-8824	16.2527	12.279	Identified by qualified person	PADDYS RIVER, C.12 KM NE OF MARULAN	New South Wales	-34.6417	150.1	slight	WET SCLEROPHYLL FOREST	for associated brood parasite see E13808	1+3	1981-10-12	1981-10-12	1981-10-12	4 FEET UP IN DROOPING BLACK WATTLE									NO	Kershaw, J.
E13809	E23530	Shining	Chalcites lucidus	Brown Thornbill	Acceptor	Cuckoo	Y	Y	41	Fresh	82.83	0.00439285	1.86001	9.063	10.9417	0.095	100-8825	18.8556	12.3336	Identified by qualified person	DURRAN DURRA, BRAIDWOOD/NERRIGA ROAD	New South Wales	-35.3167	149.883	fresh	TALL WET EUCALYPT FOREST	for associated host see E23530	1+1	1976-09-02	1976-09-02	1976-09-02	IN GRASS AT BASE OF PAPERBARK TREE									NO	Kershaw, J.
E13809	E23530	Shining host	Acanthiza pusilla	Brown Thornbill	Acceptor	Host	Y	Y	41	Fresh	77.35	0.00236173		16.547	21.3924	0.07	100-8826	32.7514	22.578	Identified by qualified person	DURRAN DURRA, BRAIDWOOD/NERRIGA ROAD	New South Wales	-35.3167	149.883	fresh	TALL WET EUCALYPT FOREST	for associated brood parasite see E13809	1+1	1976-09-02	1976-09-02	1976-09-02	IN GRASS AT BASE OF PAPERBARK TREE									NO	Kershaw, J.
E13816	E23537	Koel	Eudynamys orientalis	Noisy Friarbird	Ejector	Cuckoo	Y	Y	36	Not fresh	173.22	0.00924161	1.92347	10.866	6.27295	0.723	100-8680	18.7435	12.4387	Identified by qualified person	STATION CREEK, YURAYGIR NP, C.4 KM NNE OF RED ROCK	New South Wales	-29.9556	153.25	slight		for associated host see E23537	1+2	1981-12-05	1981-12-05	1981-12-05	20 FEET UP IN PAPERBARK TREE							GRASS/BARK	FINE GRASS	NO	Dean, G.
E13816	E23537	Koel host	Philemon corniculatus	Noisy Friarbird	Ejector	Host	Y	Y	36	Not fresh	143.14	0.00480466		1.896	1.32458	0.468	100-8681	29.7919	21.5607	Identified by qualified person	STATION CREEK, YURAYGIR NP, C.4 KM NNE OF RED ROCK	New South Wales	-29.9556	153.25	slight		for associated brood parasite see E13816	1+2	1981-12-05	1981-12-05	1981-12-05	20 FEET UP IN PAPERBARK TREE							GRASS/BARK	FINE GRASS	NO	Dean, G.
E16157	E23766	Koel	Eudynamys orientalis	Magpie-lark	Ejector	Cuckoo	Y	Y	50		173.65	0.0103117	1.87963	3.278	1.88771	0.727	100-8689	16.8401	12.0223	Identified by qualified person	Wyrallah, 6 miles south of Lismore	New South Wales					for associated host record see E23766	1+3	1967-12-09	1967-12-09	1967-12-09											Goddard, M.T. and Schrader, P.C.
E16157	E23766	Koel host	Grallina cyanoleuca	Magpie-lark	Ejector	Host	Y	Y	50		148.87	0.00548601		11.35	7.6241	0.415	100-8690	27.1363	19.0722	Identified by qualified person	Wyrallah, 6 miles south of Lismore	New South Wales					for associated brood parasite see E16157	1+3	1967-12-09	1967-12-09	1967-12-09											Goddard, M.T. and Schrader, P.C.
E16160	E23767	Koel	Eudynamys orientalis	Little Friarbird	Ejector	Cuckoo	Y	Y	68		178.76	0.00530818	1.38618	11.202	6.2665	0.679	100-8691	33.6763	24.7052	Identified by qualified person	Airville, ca.12km southwest of Ayr	Queensland	-19.65	147.341			for associated host record see E23767	1+2	1949-12-04	1949-12-04	1949-12-04											Ey, A.E.
E16160	E23767	Koel host	Philemon citreogularis	Little Friarbird	Ejector	Host	Y	Y	68		130.52	0.00382936		7.944	6.08642	0.258	100-8692	34.084	24.4691	Identified by qualified person	Airville, ca.12km southwest of Ayr	Queensland	-19.65	147.341			for associated brood parasite see E16160	1+2	1949-12-04	1949-12-04	1949-12-04											Ey, A.E.
E16161	E23768	Koel	Eudynamys orientalis	Little Friarbird	Ejector	Cuckoo	Y	Y	59		169.32	0.00496772	1.15554	8.711	5.1447	0.654	100-8693	34.084	24.0957	Identified by qualified person	Airville, ca.12km southwest of Ayr	Queensland	-19.65	147.341			for associated host record see E23768	1+2	1958-12-03	1958-12-03	1958-12-03											Ey, B.A.
E16161	E23768	Koel host	Philemon citreogularis	Little Friarbird	Ejector	Host	Y	Y	59		135.57	0.00429904		9.07	6.69027	0.3	100-8694	31.5349	22.5544	Identified by qualified person	Airville, ca.12km southwest of Ayr	Queensland	-19.65	147.341			for associated brood parasite see E16161	1+2	1958-12-03	1958-12-03	1958-12-03											Ey, B.A.
E16243	E23769	Koel	Eudynamys orientalis	Australasian Figbird	Ejector	Cuckoo	Y	Y	52		161.06	0.00467418	0.474149	5.78	3.58872	0.631	100-8695	34.4574	24.189	Identified by qualified person	Airville, ca.12km southwest of Ayr	Queensland	-19.65	147.341			for associated host record see E23769	1+2	1965-11-28	1965-11-28	1965-11-28											Ey, B.A.
E16243	E23769	Koel host	Sphecotheres vieilloti	Australasian Figbird	Ejector	Host	Y	Y	52		155.12	0.00985803		10.899	7.02617	0.511	100-8696	15.7354	11.8921	Identified by qualified person	Airville, ca.12km southwest of Ayr	Queensland	-19.65	147.341			for associated brood parasite see E16243	1+2	1965-11-28	1965-11-28	1965-11-28											Ey, B.A.
E16244	E23770	Koel	Eudynamys orientalis	Australasian Figbird	Ejector	Cuckoo	Y	Y	44		162.63	0.00485116	0.500734	3.892	2.39316	0.682	100-8697	33.5239	24.3757	Identified by qualified person	Emmett (as Emmotts) Creek, ca.40km WNW of Ayr	Queensland	-19.4458	147.046			for associated host record see E23770	1+1	1973-11-27	1973-11-27	1973-11-27											Ey, A.E.
E16244	E23770	Koel host	Sphecotheres vieilloti	Australasian Figbird	Ejector	Host	Y	Y	44		155.43	0.00968811		4.181	2.68996	0.503	100-8698	16.0434	12.6328	Identified by qualified person	Emmett (as Emmotts) Creek, ca.40km WNW of Ayr	Queensland	-19.4458	147.046			for associated brood parasite see E16244	1+1	1973-11-27	1973-11-27	1973-11-27											Ey, A.E.
E17726	E23773	Horsfield's	Chalcites basalis	Brown Thornbill	Acceptor	Cuckoo	Y	Y			118.244	0.00357309	0.603377	23.53	19.8996	0.086	100-8784	33.0928	23.8373	Identified by qualified person	Cunnamulla Qld?	Queensland					Presumed to have been collected from around Cunnamulla in the 1950s; for associated host record see E23773	2+3														Schrader, P.C.
E17726	E23773	Horsfield's host	Acanthiza pusilla	Brown Thornbill	Acceptor	Host	Y	Y			95.85	0.00592183		31.787	33.1633	0.075	100-8785	16.1859	11.6654	Identified by qualified person	Cunnamulla Qld?	Queensland					Presumed to have been collected from around Cunnamulla in the 1950s; for associated brood parasite see E17726	2+3														Schrader, P.C.
E17733	E23775	Horsfield's	Chalcites basalis	Yellow-rumped Thornbill	Acceptor	Cuckoo	Y	Y	85		89.95	0.00508576	1.09803	6.792	7.55086	0.082	100-8786	17.6866	11.9512	Identified by qualified person	Doonside (Sydney suburb)	New South Wales	-33.7592	150.86			for associated host record see E23775	1+2	1932-10-25	1932-10-25	1932-10-25											King, J.N. and Lawson, J.L.C. and Wood, E.A. and Schrader, P.C.
E17733	E23775	Horsfield's host	Acanthiza nana	Yellow-rumped Thornbill	Acceptor	Host	Y	Y	85		82.9	0.00463173		13.174	15.8914	0.06	100-8787	17.8983	12.4533	Identified by qualified person	Doonside (Sydney suburb)	New South Wales	-33.7592	150.86			for associated brood parasite see E17733	1+2	1932-10-25	1932-10-25	1932-10-25											King, J.N. and Lawson, J.L.C. and Wood, E.A. and Schrader, P.C.
E17740	E23777	Horsfield's	Chalcites basalis	Superb Fairy-wren	Acceptor	Cuckoo	Y	Y			97.04	0.00545419	1.25433	16.422	16.9229	0.081	100-8788	17.7918	11.7249	Identified by qualified person	NSW?	New South Wales					for associated host record see E23777	1+3														Schrader, P.C.
E17740	E23777	Horsfield's host	Malurus cyaneus	Superb Fairy-wren	Acceptor	Host	Y	Y			78.14	0.0043483		4.145	5.30458	0.068	100-8789	17.9703	13.4498	Identified by qualified person	NSW?	New South Wales					for associated brood parasite see E17740	1+3														Schrader, P.C.
E17741	E23778	Horsfield's	Chalcites basalis	Superb Fairy-wren	Acceptor	Cuckoo	Y	Y	72		96.82	0.00546999	0.980542	10.021	10.3501	0.094	100-8790	17.7002	11.2344	Identified by qualified person	Millicent environs	South Australia	-37.5833	140.35			for associated host record see E23778	1+2	1945-11-11	1945-11-11	1945-11-11											Ey, A.E.
E17741	E23778	Horsfield's host	Malurus cyaneus	Superb Fairy-wren	Acceptor	Host	Y	Y	72		85.98	0.00557854		5.798	6.74343	0.079	100-8791	15.4126	11.6059	Identified by qualified person	Millicent environs	South Australia	-37.5833	140.35			for associated brood parasite see E17741	1+2	1945-11-11	1945-11-11	1945-11-11											Ey, A.E.
E17751	E23779	Horsfield's	Chalcites basalis	White-fronted chat	Acceptor	Cuckoo	Y	Y	69		93.68	0.00482942	1.2426	8.03	8.57173	0.088	100-8792	19.3978	12.2602	Identified by qualified person	Plumpton (Sydney suburb)	New South Wales	-33.75	150.833			for associated host record see E23779	1+2	1948-07-16	1948-07-16	1948-07-16											Wood, E.A. and Goddard, M.T. and Schrader, P.C.
E17751	E23779	Horsfield's host	Epthianura albifrons	White-fronted Chat	Acceptor	Host	Y	Y	69		68.51	0.00388654		7.267	10.6072	0.069	100-8793	17.6275	12.306	Identified by qualified person	Plumpton (Sydney suburb)	New South Wales	-33.75	150.833			for associated brood parasite see E17751	1+2	1948-07-16	1948-07-16	1948-07-16											Wood, E.A. and Goddard, M.T. and Schrader, P.C.
E17757	E23781	Shining	Chalcites lucidus	Striated Thornbill	Acceptor	Cuckoo	Y	Y	68		71.1488	0.00408441	1.19521	8.986	12.6299	0.071	100-8838	17.4196	12.5729	Identified by qualified person	Doonside (Sydney suburb)	New South Wales	-33.7592	150.86			setmark (V) on host , not on Cuckoo; for associated host record see E23781	1+1	1949-09-06	1949-09-06	1949-09-06
E17757	E23781	Shining host	Acanthiza lineata	Striated Thornbill	Acceptor	Host	Y	Y	68		67.55	0.00341731		6.88	10.185	0.053	100-8839	19.767	14.0261	Identified by qualified person	Doonside (Sydney suburb)	New South Wales	-33.7592	150.86			setmark on Thornbill , not on Cuckoo; for associated brood parasite see E17757	1+1	1949-09-06	1949-09-06	1949-09-06
E17759	E23782	Shining	Chalcites lucidus	Yellow-rumped Thornbill	Acceptor	Cuckoo	Y	Y			86.95	0.00493264	1.0969	7.839	9.01553	0.087	100-8840	17.6275	12.8381	Identified by qualified person		not recorded					for associated host record see E23782	1+2
E17759	E23782	Shining host	Acanthiza chrysorrhoa	Yellow-rumped Thornbill	Acceptor	Host	Y	Y			76.64	0.00449689		3.754	4.89823	0.073	100-8841	17.0429	12.468	Identified by qualified person		not recorded					for associated brood parasite see E17759	1+2
E18429	E23558	Pallid	Heteroscenes pallidus	Willie wagtail	Ejector	Cuckoo	Y	Y	83	Not fresh	122.71	0.00549794	1.02215	21.179	17.2594	0.176	100-8742	22.3192	16.4601	Identified by qualified person	Kojonup	Western Australia	-33.8333	117.15	2 (slight)		Host: Rhipidura leucophrys Willie Wagtail; nest a very neat structure, constructed entirely of bark and cobwebs and place about 4 feet from the ground in the branches of a fallen tree; for associated host see E23558	3+1	1934-09-20	1934-09-20	1934-09-20										not kept	Harrison, H.
E18429	E23558	Pallid host	Rhipidura leucophrys	Willie wagtail	Ejector	Host	Y	Y	83	Not fresh	89.94	0.0053788		10.711	11.9091	0.107	100-8743	16.7212	12.4981	Identified by qualified person	Kojonup	Western Australia	-33.8333	117.15	2 (slight)		Host: Rhipidura leucophrys Willie Wagtail; nest a very neat structure, constructed entirely of bark and cobwebs and place about 4 feet from the ground in the branches of a fallen tree; for associated brood parasite see E18429	3+1	1934-09-20	1934-09-20	1934-09-20										not kept	Harrison, H.
E18431	E23560	Koel	Eudynamys orientalis	Little Friarbird	Ejector	Cuckoo	Y	Y	61	Not fresh	177.56	0.00524375	0.649921	8.828	4.97184	0.709	100-8684	33.8613	24.2428	Identified by qualified person	Ayr environs	Queensland	-19.5667	147.4	slight (2/10)		Host: Philemon citreogularis Little Friarbird; nest about 25 feet high in a hanging branch of a paperbark; for associated host see E23560	2+1	1956-11-06	1956-11-06	1956-11-06										not kept	Ey, A.E.
E18431	E23560	Koel host	Philemon citreogularis	Little Friarbird	Ejector	Host	Y	Y	61	Not fresh	141.15	0.00806829		22.658	16.0524	0.278	100-8685	17.4944	13.0335	Identified by qualified person	Ayr environs	Queensland	-19.5667	147.4	slight (2/10)		Host: Philemon citreogularis Little Friarbird; nest about 25 feet high in a hanging branch of a paperbark; for associated brood parasite see E18431	2+1	1956-11-06	1956-11-06	1956-11-06										not kept	Ey, A.E.
E18542	E23566	Horsfield's	Chalcites basalis	Buff-rumped Thornbill	Acceptor	Cuckoo	Y	Y	113		102.744	0.0063674	1.56722	16.804	16.3553	0.083	100-8781	16.1359	11.9869	Identified by qualified person	3 miles west of Dunkeld (c.9 km northwest of Bathurst)	New South Wales	-33.3833	149.833			Host: Acanthiza reguloides Buff-rumped Thornbill; nest a dome-shaped structure of bark & moss, lined with feathers & placed in bank of small creek; for associated host see E23566	2+1	1904-10-02	1904-10-02	1904-10-02										not kept	Coleman, W.H.
E18542	E23566	Horsfield's host	Acanthiza reguloides	Buff-rumped Thornbill	Acceptor	Host	Y	Y	113		73.107	0.00406287		3.31	4.52761	0.074	100-8782	17.9939	12.9069	Identified by qualified person	3 miles west of Dunkeld (c.9 km northwest of Bathurst)	New South Wales	-33.3833	149.833			Host: Acanthiza reguloides Buff-rumped Thornbill; nest a dome-shaped structure of bark & moss, lined with feathers & placed in bank of small creek; for associated brood parasite see E18542	2+1	1904-10-02	1904-10-02	1904-10-02										not kept	Coleman, W.H.
E18546	E23570	Horsfield's	Chalcites basalis	Southern Whiteface	Acceptor	Cuckoo	Y	Y	55		93.68	0.00517139	0.949172	8.173	8.72438	0.088	100-8779	18.1151	12.7858	Identified by qualified person	Long Forest Road, Coimidai, ca.15km northwest of Melton	Victoria	-37.6	144.167			Host: Aphelocephala leucopsis Eastern Whiteface; oval nest a loosely made, with entance near top of nest; constructed of sheep wool & grass, lined with rabbit fur, placed in a boxthorn bush approx. 5 feet from ground; for associated host see E23570	2+1	1962-10-21	1962-10-21	1962-10-21										not kept	Harvey, S.L.
E18546	E23570	Horsfield's host	Aphelocephala leucopsis	Southern Whiteface	Acceptor	Host	Y	Y	55		101.71	0.00544831		14.381	14.1392	0.099	100-8780	18.6682	12.769	Identified by qualified person	Long Forest Road, Coimidai, ca.15km northwest of Melton	Victoria	-37.6	144.167			Host: Aphelocephala leucopsis Eastern Whiteface; oval nest a loosely made, with entance near top of nest; constructed of sheep wool & grass, lined with rabbit fur, placed in a boxthorn bush approx. 5 feet from ground; for associated brood parasite see E18	2+1	1962-10-21	1962-10-21	1962-10-21										not kept	Harvey, S.L.
E18548	E23571	Shining	Chalcites lucidus	Yellow-rumped Thornbill	Acceptor	Cuckoo	Y	Y	47		77.88	0.00434522	0.929454	3.874	4.97432	0.086	100-8832	17.9231	12.4242	Identified by qualified person	Coimidai, ca.15km northwest of Melton	Victoria	-37.6	144.167			for associated host see E23571	2+1	1970-10-07	1970-10-07	1970-10-07										not kept	Harvey, S.L.
E18548	E23571	Shining host	Acanthiza chrysorrhoa	Yellow-rumped Thornbill	Acceptor	Host	Y	Y	47		78.36	0.00467503		12.146	15.5003	0.073	100-8833	16.7614	12.8123	Identified by qualified person	Coimidai, ca.15km northwest of Melton	Victoria	-37.6	144.167			for associated brood parasite see E18548	2+1	1970-10-07	1970-10-07	1970-10-07										not kept	Harvey, S.L.
E18549	E32572	Shining	Chalcites lucidus	Yellow-rumped Thornbill	Acceptor	Cuckoo	Y	Y	111		79.26	0.00433398	1.58082	11.818	14.9104	0.083	100-8834	18.288	12.5863	Identified by qualified person	3 miles west of Dunkeld (ca.9 km northwest of Bathurst)	New South Wales	-33.3833	149.833			Host: Acanthiza chrysorrhoa Yellow-rumped Thornbill; A double nest, dome-shaped, side entrance with a roughly formed, open cup-shaped addition built on top; composed of grasses, plant stalks & cobwebs, lined with feathers; for associated host see E23572	2+1	1906-12-09	1906-12-09	1906-12-09										not kept	Coleman, W.H.
E18549	E23572	Shining host	Acanthiza chrysorrhoa	Yellow-rumped Thornbill	Acceptor	Host	Y	Y	111		65.28	0.00274161		3.995	6.11979	0.067	100-8835	23.8108	16.7585	Identified by qualified person	3 miles west of Dunkeld (ca.9 km northwest of Bathurst)	New South Wales	-33.3833	149.833			Host: Acanthiza chrysorrhoa Yellow-rumped Thornbill; A double nest, dome-shaped, side entrance with a roughly formed, open cup-shaped addition built on top; composed of grasses, plant stalks & cobwebs, lined with feathers; for associated brood parasite se	2+1	1906-12-09	1906-12-09	1906-12-09										not kept	Coleman, W.H.
E18550	E23573	Shining	Chalcites lucidus	Brown Thornbill	Acceptor	Cuckoo	Y	Y	53		80.75	0.00460012	1.28299	6.524	8.07926	0.087	100-8836	17.5539	12.7955	Identified by qualified person	Blakeville, ca.11km (8 miles) NNW of Ballan	Victoria	-37.5	144.2			nest domed, loosely constructed of bark fibre & dried grass, cobwebs & spider cocoons, lined with possum fur & a couple of small Crimson Rosella feathers; concealed in bracken fern clump approx. 3 ft from ground; for associated host see E23573	2+1	1964-12-14	1964-12-14	1964-12-14										not kept	Harvey, S.L.
E18550	E23573	Shining host	Acanthiza pusilla	Brown Thornbill	Acceptor	Host	Y	Y	53		73.28	0.00358547		9.954	13.5835	0.072	100-8837	20.438	15.8155	Identified by qualified person	Blakeville, ca.11km (8 miles) NNW of Ballan	Victoria	-37.5	144.2			nest domed, loosely constructed of bark fibre dried grass cobwebs & spider cocoons, lined with possum fur & a couple of small Crimson Rosella feathers; concealed in bracken fern approx. 3 ft from ground; for associated brood parasite see E18550	2+1	1964-12-14	1964-12-14	1964-12-14										not kept	Harvey, S.L.
E18687	E23760	Pallid	Heteroscenes pallidus	White-breasted woodswallow	Ejector	Cuckoo	Y	Y	55		113.32	0.00488519	0.788629	4.344	3.83339	0.208	100-8745	23.1966	16.7102	Identified by qualified person	Belmore Swamp, ca.5km north of Kempsey	New South Wales	-31.0447	152.832			for associated host record see E23760	1+3	1962-11-17	1962-11-17	1962-11-17											Mason, E.C. and Schrader, P.C.
E18687	E23760	Pallid host	Artamus leucorynchus	White-breasted woodswallow	Ejector	Host	Y	Y	55		123.375	0.00619454		10.416	8.44255	0.208	100-8746	19.9167	15.1064	Identified by qualified person	Belmore Swamp, ca.5km north of Kempsey	New South Wales	-31.0447	152.832			for associated brood parasite see E18687	1+3	1962-11-17	1962-11-17	1962-11-17											Mason, E.C. and Schrader, P.C.
E18692	E23763	Pallid	Heteroscenes pallidus	Willie wagtail	Ejector	Cuckoo	Y	Y	68		112.78	0.00487759	1.48415	4.634	4.10888	0.219	100-8749	23.1221	17.1575	Identified by qualified person	Smithfield (Sydney suburb)	New South Wales					for associated host record see E23763	1+2	1949-10-22	1949-10-22	1949-10-22											Schrader, P.C.
E18692	E23763	Pallid host	Rhipidura leucophrys	Willie wagtail	Ejector	Host	Y	Y	68		106.42	0.00328644		10.504	9.87033	0.133	100-8750	32.3815	21.1908	Identified by qualified person	Smithfield (Sydney suburb)	New South Wales					for associated brood parasite see E18692	1+2	1949-10-22	1949-10-22	1949-10-22											Schrader, P.C.
E18720	E23765	Pallid	Heteroscenes pallidus	Red wattlebird	Ejector	Cuckoo	Y	Y	57		131.26	0.00526111	0.944739	8.565	6.52522	0.28	100-8751	24.9491	17.7706	Identified by qualified person	4 miles north of Bunbury	Western Australia					for associated host record see E23765	1+2	1960-09-28	1960-09-28	1960-09-28											Bush, T.E. and Schrader, P.C.
E18720	E23765	Pallid host	Anthochaera carunculata	Red wattlebird	Ejector	Host	Y	Y	57		143.76	0.00556885		5.422	3.77156	0.407	100-8752	25.815	18.6936	Identified by qualified person	4 miles north of Bunbury	Western Australia					for associated brood parasite see E18720	1+2	1960-09-28	1960-09-28	1960-09-28											Bush, T.E. and Schrader, P.C.

## Sheet: 4Primary_only_meridian
Cuckoo RegNo	Host RegNo	Treatment	ScientificName	Host species	Ejection Behaviour	Cuckoo or Host?	Good egg	Good egg	Years since collection	Fresh or Not Fresh	Meridian mean (um)	Normalised Meridian	Normalised meridian Cuckoo:Host	Meridian St Dev (um)	Meridian Coefficient of variation (%)	Weight (g)	Photo File name (.png)	Length (mm)	Breadth (mm)	Apex-meridian	IdentQualifierName	Locality	StateProvinceName	decimalLatitude	decimalLongitude	INCUBATION	MacroHabitat	Notes	CLUTCHSIZE	earliestDateCollected	latestDateCollected	RecordedDate	NESTSITE	NESTPOSITION	EGGMEASURE	NESTEXDI	NESTEXDE	NESTINDI	NESTINDE	NESTMATERIALEXTERNAL	NESTMATERIALINTERNAL	NESTKEPT	CollectorName
E03842	E23075	Horsfield's	Chalcites basalis	Yellow-rumped Thornbill	Acceptor	Cuckoo	Y	Y	71	Fresh	81.2073	0.00461808	0.948883	11.15	13.7303	0.071	100-8758	17.5847	11.5049	6.52485	Identified by qualified person	JERVOIS IRRIGATION AREA, C.5 KM WSW OF TAILEM BEND	South Australia	-35.2833	139.4	fresh		NEST USUAL YELLOW RUMPED THORNBILL NEST/CUCKOO OBSERVED A FEW DAYS PREVIOUS NEAR BUSH; for associated host see E23075	1+3	1946-08-21	1946-08-21	1946-08-21	FEW FEET ABOVE GROUND IN PRICKLY HAKEA									NO	Morton, H.J.
E03842	E23075	Horsfield's host	Acanthiza chrysorrhoa	Yellow-rumped Thornbill	Acceptor	Host	Y	Y	71	Fresh	75.46	0.00486686		3.287	4.35595	0.079	100-8759	15.5049	12.2737	14.13	Identified by qualified person	JERVOIS IRRIGATION AREA, C.5 KM WSW OF TAILEM BEND	South Australia	-35.2833	139.4	fresh		NEST USUAL YELLOW RUMPED THORNBILL NEST/CUCKOO OBSERVED A FEW DAYS PREVIOUS NEAR BUSH; for associated brood parasite see E03842	1+3	1946-08-21	1946-08-21	1946-08-21	FEW FEET ABOVE GROUND IN PRICKLY HAKEA									NO
E09653	E23251	Shining	Chalcites lucidus	Yellow-rumped Thornbill	Acceptor	Cuckoo	Y	Y	122	Fresh	74.21	0.00406468	0.999645	6.185	8.33446	0.079	100-8815	18.2573	12.5131	Identified by qualified person	THE PYRENEES RANGE ENVIRONS, C.30 KM ENE OF ARARAT	Victoria	-37.0833	142.25	fresh		for associated host see E23251	1+4	16/11/1895	16/11/1895	16NOV1895										NO	Hill, G.F.
E09653	E23251	Shining host	Acanthiza chrysorrhoa	Yellow-rumped Thornbill	Acceptor	Host	Y	Y	122	Fresh	72.29	0.00406612		3.457	4.78213	0.071	100-8816	17.7786	12.9918	Identified by qualified person	THE PYRENEES RANGE ENVIRONS, C.30 KM ENE OF ARARAT	Victoria	-37.0833	142.25	fresh		for associated brood parasite see E09653	1+4	16/11/1895	16/11/1895	16NOV1895										NO	Hill, G.F.
E09664	E23260	Horsfield's	Chalcites basalis	Buff-rumped Thornbill	Acceptor	Cuckoo	Y	Y	119		93.33	0.00524957	1.26606	11.468	12.2876	0.084	100-8766	17.7786	11.7352	13.32	Identified by qualified person	THE PYRENEES RANGE ENVIRONS, C.30 KM ENE OF ARARAT	Victoria	-37.0833	142.25			for associated host see E23260	1+3	13/11/1898	13/11/1898	13NOV1898										NO	Hill, G.F.
E09664	E23260	Horsfield's host	Acanthiza reguloides	Buff-rumped Thornbill	Acceptor	Host	Y	Y	119		68.42	0.00414638		5.248	7.67027	0.074	100-8767	16.5011	13.2506	14.3636	Identified by qualified person	THE PYRENEES RANGE ENVIRONS, C.30 KM ENE OF ARARAT	Victoria	-37.0833	142.25			for associated brood parasite see E09664	1+3	13/11/1898	13/11/1898	13NOV1898										NO	Hill, G.F.
E12516	E23472	Horsfield's	Chalcites basalis	Superb Fairy-wren	Acceptor	Cuckoo	Y	Y	116	Fresh	87.55	0.00367524	1.20459	5.608	6.40548	0.086	100-8774	23.8216	18.1878	4.06549	Identified by qualified person	WARMGA PARK STATION, 8 KM SE OF BELL	Queensland	-26.9667	151.5	fresh	POPLAR BOX/BOTTLE TREES/BRIGALOW WOODLAND	for associated host see E23472	1+2	2001-12-11	2001-12-11	2001-12-11	0.6 M UP IN SMALL SHRUB	AMONGST SEVERAL VERTICAL STEMS		160MM	80MM			GRASS STEMS/LEAF TISSUE	FINER GRASS STEMS/FEATHERS/FUR	NO	Seton, D.H.C.
E12516	E23472	Horsfield's host	Malurus cyaneus	Superb Fairy-wren	Acceptor	Host	Y	Y	116	Fresh	78.48	0.00305102		14.58	18.578	0.069	100-8775	25.7225	18.6936	15.0767	Identified by qualified person	WARMGA PARK STATION, 8 KM SE OF BELL	Queensland	-26.9667	151.5	fresh	POPLAR BOX/BOTTLE TREES/BRIGALOW WOODLAND	for associated brood parasite see E12516	1+2	2001-12-11	2001-12-11	2001-12-11	0.6 M UP IN SMALL SHRUB	AMONGST SEVERAL VERTICAL STEMS		160MM	80MM			GRASS STEMS/LEAF TISSUE	FINER GRASS STEMS/FEATHERS/FUR	NO	Seton, D.H.C.
E17726	E23773	Horsfield's	Chalcites basalis	Brown Thornbill	Acceptor	Cuckoo	Y	Y			118.244	0.00357309	0.603377	23.53	19.8996	0.086	100-8784	33.0928	23.8373	40.4291	Identified by qualified person	Cunnamulla Qld?	Queensland					Presumed to have been collected from around Cunnamulla in the 1950s; for associated host record see E23773	2+3														Schrader, P.C.
E17726	E23773	Horsfield's host	Acanthiza pusilla	Brown Thornbill	Acceptor	Host	Y	Y			95.85	0.00592183		31.787	33.1633	0.075	100-8785	16.1859	11.6654	18.04	Identified by qualified person	Cunnamulla Qld?	Queensland					Presumed to have been collected from around Cunnamulla in the 1950s; for associated brood parasite see E17726	2+3														Schrader, P.C.
E17733	E23775	Horsfield's	Chalcites basalis	Yellow-rumped Thornbill	Acceptor	Cuckoo	Y	Y	85		89.95	0.00508576	1.09803	6.792	7.55086	0.082	100-8786	17.6866	11.9512	5.69265	Identified by qualified person	Doonside (Sydney suburb)	New South Wales	-33.7592	150.86			for associated host record see E23775	1+2	1932-10-25	1932-10-25	1932-10-25											King, J.N. and Lawson, J.L.C. and Wood, E.A. and Schrader, P.C.
E17733	E23775	Horsfield's host	Acanthiza nana	Yellow-rumped Thornbill	Acceptor	Host	Y	Y	85		82.9	0.00463173		13.174	15.8914	0.06	100-8787	17.8983	12.4533	19.1609	Identified by qualified person	Doonside (Sydney suburb)	New South Wales	-33.7592	150.86			for associated brood parasite see E17733	1+2	1932-10-25	1932-10-25	1932-10-25											King, J.N. and Lawson, J.L.C. and Wood, E.A. and Schrader, P.C.
E17740	E23777	Horsfield's	Chalcites basalis	Superb Fairy-wren	Acceptor	Cuckoo	Y	Y			97.04	0.00545419	1.25433	16.422	16.9229	0.081	100-8788	17.7918	11.7249	10.85	Identified by qualified person	NSW?	New South Wales					for associated host record see E23777	1+3														Schrader, P.C.
E17740	E23777	Horsfield's host	Malurus cyaneus	Superb Fairy-wren	Acceptor	Host	Y	Y			78.14	0.0043483		4.145	5.30458	0.068	100-8789	17.9703	13.4498	0.181373	Identified by qualified person	NSW?	New South Wales					for associated brood parasite see E17740	1+3														Schrader, P.C.
E17741	E23778	Horsfield's	Chalcites basalis	Superb Fairy-wren	Acceptor	Cuckoo	Y	Y	72		96.82	0.00546999	0.980542	10.021	10.3501	0.094	100-8790	17.7002	11.2344	23.13	Identified by qualified person	Millicent environs	South Australia	-37.5833	140.35			for associated host record see E23778	1+2	1945-11-11	1945-11-11	1945-11-11											Ey, A.E.
E17741	E23778	Horsfield's host	Malurus cyaneus	Superb Fairy-wren	Acceptor	Host	Y	Y	72		85.98	0.00557854		5.798	6.74343	0.079	100-8791	15.4126	11.6059	23.8208	Identified by qualified person	Millicent environs	South Australia	-37.5833	140.35			for associated brood parasite see E17741	1+2	1945-11-11	1945-11-11	1945-11-11											Ey, A.E.
E18542	E23566	Horsfield's	Chalcites basalis	Buff-rumped Thornbill	Acceptor	Cuckoo	Y	Y	113		102.744	0.0063674	1.56722	16.804	16.3553	0.083	100-8781	16.1359	11.9869	17.8935	Identified by qualified person	3 miles west of Dunkeld (c.9 km northwest of Bathurst)	New South Wales	-33.3833	149.833			Host: Acanthiza reguloides Buff-rumped Thornbill; nest a dome-shaped structure of bark & moss, lined with feathers & placed in bank of small creek; for associated host see E23566	2+1	1904-10-02	1904-10-02	1904-10-02										not kept	Coleman, W.H.
E18542	E23566	Horsfield's host	Acanthiza reguloides	Buff-rumped Thornbill	Acceptor	Host	Y	Y	113		73.107	0.00406287		3.31	4.52761	0.074	100-8782	17.9939	12.9069	0.167615	Identified by qualified person	3 miles west of Dunkeld (c.9 km northwest of Bathurst)	New South Wales	-33.3833	149.833			Host: Acanthiza reguloides Buff-rumped Thornbill; nest a dome-shaped structure of bark & moss, lined with feathers & placed in bank of small creek; for associated brood parasite see E18542	2+1	1904-10-02	1904-10-02	1904-10-02										not kept	Coleman, W.H.
E03881	E23113	Shining	Chalcites lucidus	Brown Thornbill	Acceptor	Cuckoo	Y	Y	104		79.63	0.00435907	1.62169	13.201	16.5779	0.085	100-8801	18.2677	12.855	17.76	Identified by qualified person	EAST HILLS	New South Wales	-33.9667	150.983			DATA COPIED FROM ORIGINAL DATA CARD; for associated host see E23113	1+1	1913-10-12	1913-10-12	1913-10-12										NO	Keane, J.H.
E03881	E23113	Shining host	Acanthiza pusilla	Brown Thornbill	Acceptor	Host	Y	Y	104		74.132	0.00268798		3.759	5.07068	0.076	100-8802	27.5791	20.3381	19.382	Identified by qualified person	EAST HILLS	New South Wales	-33.9667	150.983			DATA COPIED FROM ORIGINAL DATA CARD; for associated brood parasite see E03881	1+1	1913-10-12	1913-10-12	1913-10-12										NO	Keane, J.H.
E07317	E23196	Shining	Chalcites lucidus	Yellow-rumped Thornbill	Acceptor	Cuckoo	Y	Y	69	Not fresh	71.58	0.00398325	0.970567	3.574	4.99301	0.08	100-8804	17.9703	12.7955	13.1467	Identified by qualified person	ANTILL PONDS, c.95 km n of Hobart	Tasmania	-42.2	147.4	slight		BIRD FLUSHED; for associated host see E23196	1+3	1948-10-11	1948-10-11	1948-10-11	4 FEET UP IN BOX TREE							GRASS/WOOL	FEATHERS	NO	Green, R.H.
E07317	E23196	Shining host	Acanthiza chrysorrhoa	Yellow-rumped Thornbill	Acceptor	Host	Y	Y	69	Not fresh	76.68	0.00410404		4.42	5.76421	0.086	100-8805	18.684	12.7361	91.1818	Identified by qualified person	ANTILL PONDS, c.95 km n of Hobart	Tasmania	-42.2	147.4	slight		BIRD FLUSHED; for associated brood parasite see E07317	1+3	1948-10-11	1948-10-11	1948-10-11	4 FEET UP IN BOX TREE							GRASS/WOOL	FEATHERS	NO	Green, R.H.
E07318	E23197	Shining	Chalcites lucidus	Superb Fairy-wren	Acceptor	Cuckoo	Y	Y	106		81.702	0.00474636	1.01871	10.42	12.7537	0.083	100-8806	17.2136	12.6608	50.9762	Identified by qualified person	KELSO, WEST TAMAR, mouth of Tamar River	Tasmania	-41.1	146.783	?		for associated host see E23197	1+2	1911-01-10	1911-01-10	1911-01-10	15 FEET UP IN BANKSIA									NO	Green, R.C.
E07318	E23197	Shining host	Malurus cyaneus	Superb Fairy-wren	Acceptor	Host	Y	Y	106		81.51	0.0046592		8.701	10.6748	0.084	100-8807	17.4944	12.974	25.5796	Identified by qualified person	KELSO, WEST TAMAR, mouth of Tamar River	Tasmania	-41.1	146.783	?		for associated brood parasite see E07318	1+2	1911-01-10	1911-01-10	1911-01-10	15 FEET UP IN BANKSIA									NO	Green, R.C.
E07478	E23199	Shining	Chalcites lucidus	Brown Thornbill	Acceptor	Cuckoo	Y	Y	50	Not fresh	68.57	0.00372741	1.09268	2.47	3.60216	0.076	100-8808	18.3962	12.2469	2.14	Identified by qualified person	ROCKLYN, EXETER	Tasmania			moderate		BIRD FLUSHED; for associated host see E23199	1+2	1967-11-28	1967-11-28	1967-11-28	10 FEET UP IN SMALL PINE TREE			3.5"	4.5"			FLAGGY GRASSES/FINER GRASS STEMS	WOOL/FEATHERS	NO	Green, R.H.
E07478	E23199	Shining host	Acanthiza pusilla	Brown Thornbill	Acceptor	Host	Y	Y	50	Not fresh	66.69	0.00341125		4.556	6.83161	0.066	100-8809	19.55	14.5546	83.22	Identified by qualified person	ROCKLYN, EXETER	Tasmania			moderate		BIRD FLUSHED; for associated brood parasite see E07478	1+2	1967-11-28	1967-11-28	1967-11-28	10 FEET UP IN SMALL PINE TREE			3.5"	4.5"			FLAGGY GRASSES/FINER GRASS STEMS	WOOL/FEATHERS	NO	Green, R.H.
E07479	E23200	Shining	Chalcites lucidus	Brown Thornbill	Acceptor	Cuckoo	Y	Y	50	Not fresh	75.22	0.0043698	1.79799	1.707	2.26934	0.083	100-8810	17.2136	12.8381	8.50098	Identified by qualified person	ROCKLYN, EXETER	Tasmania			heavy		for associated host see E23200	1+2	1967-10-21	1967-10-21	1967-10-21	1 FOOT UP IN BLACK BERRY CLUMP			4"				SHORT FLAGGY GRASS	WOOL/FEATHERS/FINER GRASS/THISTLE DOWN/RABBIT FUR	NO	Green, R.H.
E07479	E23200	Shining host	Acanthiza pusilla	Brown Thornbill	Acceptor	Host	Y	Y	50	Not fresh	62.69	0.00243038		1.8	2.87127	0.061	100-8811	25.7943	18.8154	9.84857	Identified by qualified person	ROCKLYN, EXETER	Tasmania			heavy		for associated brood parasite see E07479	1+2	1967-10-21	1967-10-21	1967-10-21	1 FOOT UP IN BLACK BERRY CLUMP			4"				SHORT FLAGGY GRASS	WOOL/FEATHERS/FINER GRASS/THISTLE DOWN/RABBIT FUR	NO	Green, R.H.
E08831	E23231	Shining	Chalcites lucidus	Brown Thornbill	Acceptor	Cuckoo	Y	Y	111		65.06	0.00369378	1.09906	4.927	7.57301	0.072	100-8812	17.6134	12.2602	3.81	Identified by qualified person	ORANGE	New South Wales	-33.2833	149.083			SEE INGHAM-LANE EGG COLLECTION RECORD; for associated host see E23231	1+2	1906-11-17	1906-11-17	1906-11-17										NO	Lane, L.H.
E08831	E23231	Shining host	Acanthiza pusilla	Brown Thornbill	Acceptor	Host	Y	Y	111		60.92	0.00336084		4.126	6.77282	0.06	100-8813	18.1264	12.468	65.6463	Identified by qualified person	ORANGE	New South Wales	-33.2833	149.083			SEE INGHAM-LANE EGG COLLECTION RECORD; for associated brood parasite see E08831	1+2	1906-11-17	1906-11-17	1906-11-17										NO	Lane, L.H.
E11527	E23426	Shining	Chalcites lucidus	Yellow-rumped Thornbill	Acceptor	Cuckoo	Y	Y	45		61.11	0.00354127	1.42972	2.64	4.32008	0.07	100-8821	17.2565	12.0818	6.535	Identified by qualified person	YARROWITCH, C.57 KM E OF WALCHA	New South Wales					for associated host see E23426	1+2	1972-10-06	1972-10-06	1972-10-06										NO	Osborne, H.
E11527	E23426	Shining host	Acanthiza chrysorrhoa	Yellow-rumped Thornbill	Acceptor	Host	Y	Y	45		66.08	0.00247691		3.195	4.83505	0.067	100-8822	26.6784	19.7055	3.84922	Identified by qualified person	YARROWITCH, C.57 KM E OF WALCHA	New South Wales					for associated brood parasite see E11527	1+2	1972-10-06	1972-10-06	1972-10-06										NO	Osborne, H.
E13808	E23529	Shining	Chalcites lucidus	Yellow-rumped Thornbill	Acceptor	Cuckoo	Y	Y	36	Not fresh	83.33	0.00445811	1.00258	10.69	12.8285	0.081	100-8823	18.6918	12.6608	30.06	Identified by qualified person	PADDYS RIVER, C.12 KM NE OF MARULAN	New South Wales	-34.6417	150.1	slight	WET SCLEROPHYLL FOREST	for associated host see E23529	1+3	1981-10-12	1981-10-12	1981-10-12	4 FEET UP IN DROOPING BLACK WATTLE									NO	Kershaw, J.
E13808	E23529	Shining host	Acanthiza chrysorrhoa	Yellow-rumped Thornbill	Acceptor	Host	Y	Y	36	Not fresh	72.27	0.00444664		3.556	4.92044	0.061	100-8824	16.2527	12.279	3.375	Identified by qualified person	PADDYS RIVER, C.12 KM NE OF MARULAN	New South Wales	-34.6417	150.1	slight	WET SCLEROPHYLL FOREST	for associated brood parasite see E13808	1+3	1981-10-12	1981-10-12	1981-10-12	4 FEET UP IN DROOPING BLACK WATTLE									NO	Kershaw, J.
E13809	E23530	Shining	Chalcites lucidus	Brown Thornbill	Acceptor	Cuckoo	Y	Y	41	Fresh	82.83	0.00439285	1.86001	9.063	10.9417	0.095	100-8825	18.8556	12.3336	14.7953	Identified by qualified person	DURRAN DURRA, BRAIDWOOD/NERRIGA ROAD	New South Wales	-35.3167	149.883	fresh	TALL WET EUCALYPT FOREST	for associated host see E23530	1+1	1976-09-02	1976-09-02	1976-09-02	IN GRASS AT BASE OF PAPERBARK TREE									NO	Kershaw, J.
E13809	E23530	Shining host	Acanthiza pusilla	Brown Thornbill	Acceptor	Host	Y	Y	41	Fresh	77.35	0.00236173		16.547	21.3924	0.07	100-8826	32.7514	22.578	12.5702	Identified by qualified person	DURRAN DURRA, BRAIDWOOD/NERRIGA ROAD	New South Wales	-35.3167	149.883	fresh	TALL WET EUCALYPT FOREST	for associated brood parasite see E13809	1+1	1976-09-02	1976-09-02	1976-09-02	IN GRASS AT BASE OF PAPERBARK TREE									NO	Kershaw, J.
E17759	E23782	Shining	Chalcites lucidus	Yellow-rumped Thornbill	Acceptor	Cuckoo	Y	Y			86.95	0.00493264	1.0969	7.839	9.01553	0.087	100-8840	17.6275	12.8381	2.50367	Identified by qualified person		not recorded					for associated host record see E23782	1+2
E17759	E23782	Shining host	Acanthiza chrysorrhoa	Yellow-rumped Thornbill	Acceptor	Host	Y	Y			76.64	0.00449689		3.754	4.89823	0.073	100-8841	17.0429	12.468	9.51815	Identified by qualified person		not recorded					for associated brood parasite see E17759	1+2
E18548	E23571	Shining	Chalcites lucidus	Yellow-rumped Thornbill	Acceptor	Cuckoo	Y	Y	47		77.88	0.00434522	0.929454	3.874	4.97432	0.086	100-8832	17.9231	12.4242	7.23963	Identified by qualified person	Coimidai, ca.15km northwest of Melton	Victoria	-37.6	144.167			for associated host see E23571	2+1	1970-10-07	1970-10-07	1970-10-07										not kept	Harvey, S.L.
E18548	E23571	Shining host	Acanthiza chrysorrhoa	Yellow-rumped Thornbill	Acceptor	Host	Y	Y	47		78.36	0.00467503		12.146	15.5003	0.073	100-8833	16.7614	12.8123	0.45	Identified by qualified person	Coimidai, ca.15km northwest of Melton	Victoria	-37.6	144.167			for associated brood parasite see E18548	2+1	1970-10-07	1970-10-07	1970-10-07										not kept	Harvey, S.L.
E18549	E23572	Shining	Chalcites lucidus	Yellow-rumped Thornbill	Acceptor	Cuckoo	Y	Y	111		79.26	0.00433398	1.58082	11.818	14.9104	0.083	100-8834	18.288	12.5863	8.94833	Identified by qualified person	3 miles west of Dunkeld (ca.9 km northwest of Bathurst)	New South Wales	-33.3833	149.833			Host: Acanthiza chrysorrhoa Yellow-rumped Thornbill; A double nest, dome-shaped, side entrance with a roughly formed, open cup-shaped addition built on top; composed of grasses, plant stalks & cobwebs, lined with feathers; for associated host see E23572	2+1	1906-12-09	1906-12-09	1906-12-09										not kept	Coleman, W.H.
E18549	E23572	Shining host	Acanthiza chrysorrhoa	Yellow-rumped Thornbill	Acceptor	Host	Y	Y	111		65.28	0.00274161		3.995	6.11979	0.067	100-8835	23.8108	16.7585	596.413	Identified by qualified person	3 miles west of Dunkeld (ca.9 km northwest of Bathurst)	New South Wales	-33.3833	149.833			Host: Acanthiza chrysorrhoa Yellow-rumped Thornbill; A double nest, dome-shaped, side entrance with a roughly formed, open cup-shaped addition built on top; composed of grasses, plant stalks & cobwebs, lined with feathers; for associated brood parasite se	2+1	1906-12-09	1906-12-09	1906-12-09										not kept	Coleman, W.H.
E18550	E23573	Shining	Chalcites lucidus	Brown Thornbill	Acceptor	Cuckoo	Y	Y	53		80.75	0.00460012	1.28299	6.524	8.07926	0.087	100-8836	17.5539	12.7955	3.52	Identified by qualified person	Blakeville, ca.11km (8 miles) NNW of Ballan	Victoria	-37.5	144.2			nest domed, loosely constructed of bark fibre & dried grass, cobwebs & spider cocoons, lined with possum fur & a couple of small Crimson Rosella feathers; concealed in bracken fern clump approx. 3 ft from ground; for associated host see E23573	2+1	1964-12-14	1964-12-14	1964-12-14										not kept	Harvey, S.L.
E18550	E23573	Shining host	Acanthiza pusilla	Brown Thornbill	Acceptor	Host	Y	Y	53		73.28	0.00358547		9.954	13.5835	0.072	100-8837	20.438	15.8155	1.42509	Identified by qualified person	Blakeville, ca.11km (8 miles) NNW of Ballan	Victoria	-37.5	144.2			nest domed, loosely constructed of bark fibre dried grass cobwebs & spider cocoons, lined with possum fur & a couple of small Crimson Rosella feathers; concealed in bracken fern approx. 3 ft from ground; for associated brood parasite see E18550	2+1	1964-12-14	1964-12-14	1964-12-14										not kept	Harvey, S.L.
E04387	E23122	Koel	Eudynamys orientalis	Magpie-lark	Ejector	Cuckoo	Y	Y	53	Fresh	172.27	0.00482148	0.972738	5.963	3.46143	0.721	100-8622	35.7297	25.0054	4.04358	Identified by qualified person	FERNY GULLY, MT NOBBY, LOWOOD	Queensland			fresh		for associated host see E23122	1+2	1964-01-10	1964-01-10	1964-01-10	10 FEET UP IN TREE	ON THIN LIMB						WET MUD/GRASS	FINE GRASS/FUR	NO	Voigt, C.
E04387	E23122	Koel host	Grallina cyanoleuca	Magpie-lark	Ejector	Host	Y	Y	53	Fresh	148.59	0.0049566		5.98	4.0245	0.421	100-8623	29.9782	22.0393	17.1456	Identified by qualified person	FERNY GULLY, MT NOBBY, LOWOOD	Queensland			fresh		for associated brood parasite see E04387	1+2	1964-01-10	1964-01-10	1964-01-10	10 FEET UP IN TREE	ON THIN LIMB						WET MUD/GRASS	FINE GRASS/FUR	NO	Voigt, C.
E11536	E23435	Koel	Eudynamys orientalis	Magpie-lark	Ejector	Cuckoo	Y	Y	41		166.51	0.00492256	0.558988	3.733	2.24191	0.728	100-8653	33.8259	24.3872	6.52151	Identified by qualified person	BALDWIN SWAMP, BUNDABERG	Queensland					for associated host see E23435	2+2	1976-12-02	1976-12-02	1976-12-02										NO	Milton, D.
E11536	E23435	Koel host	Grallina cyanoleuca	Magpie-lark	Ejector	Host	Y	Y	41		138.79	0.00880621		3.338	2.40507	0.322	100-8654	15.7605	11.7634	20.5522	Identified by qualified person	BALDWIN SWAMP, BUNDABERG	Queensland					for associated brood parasite see E11536	2+2	1976-12-02	1976-12-02	1976-12-02										NO	Milton, D.
E12541	E23496	Koel	Eudynamys orientalis	Noisy Friarbird	Ejector	Cuckoo	Y	Y	53	Fresh	152.41	0.00484299	1.18016	1.799	1.18037	0.634	100-8663	31.4702	21.8553	5.12472	Identified by qualified person	SWANS LAGOON, BURDEKIN RIVER, C.70 KM SSW OF AYR	Queensland	-20.1167	147.258	fresh	OPEN FOREST/TI-TREE PATCHES	BIRD FLUSHED; for associated host see E23496	1+3	1964-12-17	1964-12-17	1964-12-17	12 FEET UP IN A SMALL BROAD LEAFED TI-TREE	ATTACHED TO OUTER DROOPING BRANCHLETS		6.5"	5.5"	3.5"	2"	TI-TREE BARK/ROOTLETS/VINE TENDRILS/INSECT MATERIAL	CUP OF LONG SLENDER TWIGS THEN GRASS STEMS	NO	Seton, D.H.C.
E12541	E23496	Koel host	Philemon corniculatus	Noisy Friarbird	Ejector	Host	Y	Y	53	Fresh	138.72	0.00410366		7.414	5.34458	0.371	100-8664	33.804	23.6289	3.72	Identified by qualified person	SWANS LAGOON, BURDEKIN RIVER, C.70 KM SSW OF AYR	Queensland	-20.1167	147.258	fresh	OPEN FOREST/TI-TREE PATCHES	BIRD FLUSHED; for associated brood parasite see E12541	1+3	1964-12-17	1964-12-17	1964-12-17	12 FEET UP IN A SMALL BROAD LEAFED TI-TREE	ATTACHED TO OUTER DROOPING BRANCHLETS		6.5"	5.5"	3.5"	2"	TI-TREE BARK/ROOTLETS/VINE TENDRILS/INSECT MATERIAL	CUP OF LONG SLENDER TWIGS THEN GRASS STEMS	NO	Seton, D.H.C.
E12542	E23497	Koel	Eudynamys orientalis	Noisy Friarbird	Ejector	Cuckoo	Y	Y	30	Fresh	169.91	0.00507756	1.17575	8.321	4.8973	0.662	100-8665	33.4629	23.9458	14.4006	Identified by qualified person	Woodgate, ca.35km northeast of Childers	Queensland	-25.0997	152.558	fresh	COASTAL DUNES/CASUARINA/BANKSIA WOODLAND	FRIARBIRD FLUSHED; for associated host see E23497	2+1	1987-12-05	1987-12-05	1987-12-05	4.5 M UP IN SOAP TREE (MELALEUCA SP?)	NEAR END OF HORIZONTAL BRANCH	SEE DATA CARD	140X120MM	110MM	90MM	80MM	PAPERBARK/INSECT SILK/VINE	LONG THIN PLANT STEMS	NO	Seton, D.H.C.
E12542	E23497	Koel	Eudynamys orientalis	Noisy Friarbird	Ejector	Cuckoo	Y	Y	30	Fresh	189.02	0.00575967	1.33369	13.37	7.07333	0.689	100-8666	32.8179	23.7457	26.8262	Identified by qualified person	Woodgate, ca.35km northeast of Childers	Queensland	-25.0997	152.558	fresh	COASTAL DUNES/CASUARINA/BANKSIA WOODLAND	FRIARBIRD FLUSHED; for associated host see E23497	2+1	1987-12-05	1987-12-05	1987-12-05	4.5 M UP IN SOAP TREE (MELALEUCA SP?)	NEAR END OF HORIZONTAL BRANCH	SEE DATA CARD	140X120MM	110MM	90MM	80MM	PAPERBARK/INSECT SILK/VINE	LONG THIN PLANT STEMS	NO	Seton, D.H.C.
E12542	E23497	Koel host	Philemon corniculatus	Noisy Friarbird	Ejector	Host	Y	Y	30	Fresh	141.44	0.00431859		3.804	2.68948	0.417	100-8667	32.7514	23.5029	19.8314	Identified by qualified person	Woodgate, ca.35km northeast of Childers	Queensland	-25.0997	152.558	fresh	COASTAL DUNES/CASUARINA/BANKSIA WOODLAND	FRIARBIRD FLUSHED; for associated brood parasite see E12542	2+1	1987-12-05	1987-12-05	1987-12-05	4.5 M UP IN SOAP TREE (MELALEUCA SP?)	NEAR END OF HORIZONTAL BRANCH	SEE DATA CARD	140X120MM	110MM	90MM	80MM	PAPERBARK/INSECT SILK/VINE	LONG THIN PLANT STEMS	NO	Seton, D.H.C.
E12546	E23501	Koel	Eudynamys orientalis	Magpie-lark	Ejector	Cuckoo	Y	Y	39	Not fresh	170.3	0.00513193	1.12728	4.054	2.3805	0.64	100-8674	33.1844	24.6621	0.163077	Identified by qualified person	LOWOOD, 70 C.KM W OF BRISBANE	Queensland	-27.4667	152.583	0.1	OPEN IRONWOOD/GRASSLAND	for associated host see E23501	1+2	1978-02-05	1978-02-05	1978-02-05	25 FEET UP IN ROUGH-BARKED APPLE TREE	ON HORIZONTAL LIMB						MUD/FEATHERS/COARSE GRASS STEMS	HORSE HAIR/ROOTLETS/GRASS STEMS/FEATHERS	NO	Seton, D.H.C.
E12546	E23501	Koel host	Grallina cyanoleuca	Magpie-lark	Ejector	Host	Y	Y	39	Not fresh	139.47	0.00455248		5.519	3.95712	0.374	100-8675	30.636	22.3439	11.0454	Identified by qualified person	LOWOOD, 70 C.KM W OF BRISBANE	Queensland	-27.4667	152.583	0.1	OPEN IRONWOOD/GRASSLAND	for associated brood parasite see E12546	1+2	1978-02-05	1978-02-05	1978-02-05	25 FEET UP IN ROUGH-BARKED APPLE TREE	ON HORIZONTAL LIMB						MUD/FEATHERS/COARSE GRASS STEMS	HORSE HAIR/ROOTLETS/GRASS STEMS/FEATHERS	NO	Seton, D.H.C.
E12548	E23503	Koel	Eudynamys orientalis	Magpie-lark	Ejector	Cuckoo	Y	Y	35	Not fresh	158.37	0.00453468	0.606181	6.777	4.27922	0.658	100-8676	34.9242	23.1622	20.3692	Identified by qualified person	KELVIN GROVE, 3 KM N OF BRISBANE GPO	Queensland	-27.4167	153	15%+1x10%,2xfresh	PARKLAND	MAGPIE-LARK FLUSHED; for associated host see E23503	1+3	1982-12-14	1982-12-14	1982-12-14	14 M UP IN BLUE GUM	ON SLENDER HORIZONTAL LIMB	SEE DATA CARD	140MM	110MM	110MM	55MM	MUD/GRASS	GRASS/FINE PLANT STEMS/NYLON THREAD	NO	Seton, D.H.C.
E12548	E23503	Koel host	Grallina cyanoleuca	Magpie-lark	Ejector	Host	Y	Y	35	Not fresh	143.41	0.00748075		3.872	2.69995	0.387	100-8677	19.1705	13.4296	9.86057	Identified by qualified person	KELVIN GROVE, 3 KM N OF BRISBANE GPO	Queensland	-27.4167	153	15%+1x10%,2xfresh	PARKLAND	MAGPIE-LARK FLUSHED; for associated brood parasite see E12548	1+3	1982-12-14	1982-12-14	1982-12-14	14 M UP IN BLUE GUM	ON SLENDER HORIZONTAL LIMB	SEE DATA CARD	140MM	110MM	110MM	55MM	MUD/GRASS	GRASS/FINE PLANT STEMS/NYLON THREAD	NO	Seton, D.H.C.
E13361	E23509	Koel	Eudynamys orientalis	Noisy Friarbird	Ejector	Cuckoo	Y	Y	70	Fresh	175.62	0.00504209	0.562004	16.548	9.42262	0.67	100-8678	34.8308	23.8156	23.27	Identified by qualified person	SANDGATE, NORTH BRISBANE	Queensland	-27.3167	153.05	fresh, 1 week		for associated host see E23509	1+2	1947-10-21	1947-10-21	1947-10-21	30 FEET UP IN LEARGE GUM TREE	SUSPENDED AMONGST OUTER GREEN LEAVES	29.3X21.9;30.2X22; KOEL 32.8X24.3							NO	Dobson, R.
E13361	E23509	Koel host	Philemon corniculatus	Noisy Friarbird	Ejector	Host	Y	Y	70	Fresh	162.71	0.00897163		5.938	3.64944	0.44	100-8679	18.1361	13.5788	11.79	Identified by qualified person	SANDGATE, NORTH BRISBANE	Queensland	-27.3167	153.05	fresh, 1 week		for associated brood parasite see E13361	1+2	1947-10-21	1947-10-21	1947-10-21	30 FEET UP IN LEARGE GUM TREE	SUSPENDED AMONGST OUTER GREEN LEAVES	29.3X21.9;30.2X22; KOEL 32.8X24.3							NO	Dobson, R.
E13816	E23537	Koel	Eudynamys orientalis	Noisy Friarbird	Ejector	Cuckoo	Y	Y	36	Not fresh	173.22	0.00924161	1.92347	10.866	6.27295	0.723	100-8680	18.7435	12.4387	10.38	Identified by qualified person	STATION CREEK, YURAYGIR NP, C.4 KM NNE OF RED ROCK	New South Wales	-29.9556	153.25	slight		for associated host see E23537	1+2	1981-12-05	1981-12-05	1981-12-05	20 FEET UP IN PAPERBARK TREE							GRASS/BARK	FINE GRASS	NO	Dean, G.
E13816	E23537	Koel host	Philemon corniculatus	Noisy Friarbird	Ejector	Host	Y	Y	36	Not fresh	143.14	0.00480466		1.896	1.32458	0.468	100-8681	29.7919	21.5607	5.96122	Identified by qualified person	STATION CREEK, YURAYGIR NP, C.4 KM NNE OF RED ROCK	New South Wales	-29.9556	153.25	slight		for associated brood parasite see E13816	1+2	1981-12-05	1981-12-05	1981-12-05	20 FEET UP IN PAPERBARK TREE							GRASS/BARK	FINE GRASS	NO	Dean, G.
E16157	E23766	Koel	Eudynamys orientalis	Magpie-lark	Ejector	Cuckoo	Y	Y	50		173.65	0.0103117	1.87963	3.278	1.88771	0.727	100-8689	16.8401	12.0223	0.81	Identified by qualified person	Wyrallah, 6 miles south of Lismore	New South Wales					for associated host record see E23766	1+3	1967-12-09	1967-12-09	1967-12-09											Goddard, M.T. and Schrader, P.C.
E16157	E23766	Koel host	Grallina cyanoleuca	Magpie-lark	Ejector	Host	Y	Y	50		148.87	0.00548601		11.35	7.6241	0.415	100-8690	27.1363	19.0722	16.2025	Identified by qualified person	Wyrallah, 6 miles south of Lismore	New South Wales					for associated brood parasite see E16157	1+3	1967-12-09	1967-12-09	1967-12-09											Goddard, M.T. and Schrader, P.C.
E03798	E23031	Pallid	Heteroscenes pallidus	Red wattlebird	Ejector	Cuckoo	Y	Y	79	Fresh	95.03	0.00380813	0.794817	2.903	3.05482	0.191	100-8709	24.9545	17.4773	22.7702	Identified by qualified person	Gnowangerup	Western Australia	-33.9333	118	fresh		BIRD ON NEST IDENTITY SURE; for associated host see E23031	1+2	1938-09-05	1938-09-05	1938-09-05	BOWL SHAPED NEST 15 FEET ABOVE GROUND	IN UPRIGHT FORK OF YATE TREE
E03798	E23031	Pallid host	Anthochaera carunculata	Red wattlebird	Ejector	Host	Y	Y	79	Fresh	145.76	0.00479121		4.772	3.27387	0.45	100-8710	30.4224	22.7089	4.33	Identified by qualified person	Gnowangerup	Western Australia	-33.9333	118	fresh		BIRD ON NEST IDENTITY SURE; for associated brood parasite see E03798	1+2	1938-09-05	1938-09-05	1938-09-05	BOWL SHAPED NEST 15 FEET ABOVE GROUND	IN UPRIGHT FORK OF YATE TREE
E18692	E23763	Pallid	Heteroscenes pallidus	Willie wagtail	Ejector	Cuckoo	Y	Y	68		112.78	0.00487759	1.48415	4.634	4.10888	0.219	100-8749	23.1221	17.1575	9.39538	Identified by qualified person	Smithfield (Sydney suburb)	New South Wales					for associated host record see E23763	1+2	1949-10-22	1949-10-22	1949-10-22
E18692	E23763	Pallid host	Rhipidura leucophrys	Willie wagtail	Ejector	Host	Y	Y	68		106.42	0.00328644		10.504	9.87033	0.133	100-8750	32.3815	21.1908	0.881538	Identified by qualified person	Smithfield (Sydney suburb)	New South Wales					for associated brood parasite see E18692	1+2	1949-10-22	1949-10-22	1949-10-22
E18720	E23765	Pallid	Heteroscenes pallidus	Red wattlebird	Ejector	Cuckoo	Y	Y	57		131.26	0.00526111	0.944739	8.565	6.52522	0.28	100-8751	24.9491	17.7706	10.01	Identified by qualified person	4 miles north of Bunbury	Western Australia					for associated host record see E23765	1+2	1960-09-28	1960-09-28	1960-09-28
E18720	E23765	Pallid host	Anthochaera carunculata	Red wattlebird	Ejector	Host	Y	Y	57		143.76	0.00556885		5.422	3.77156	0.407	100-8752	25.815	18.6936	270.323	Identified by qualified person	4 miles north of Bunbury	Western Australia					for associated brood parasite see E18720	1+2	1960-09-28	1960-09-28	1960-09-28

## Sheet: 3Primary_only_Apex
Cuckoo RegNo	Host RegNo	Treatment	ScientificName	Host species	Ejection Behaviour	Cuckoo or Host?	Good egg	Good egg	Years since collection	Fresh or Not Fresh	Apex mean (um)	Normalised Apex	Normalised Apex Cuckoo:Host	Apex St Dev (um)	Apex Coefficient of variation (%)	Weight (g)	Photo File name (.png)	Length (mm)	Breadth (mm)	Apex-meridian	IdentQualifierName	Locality	StateProvinceName	decimalLatitude	decimalLongitude	INCUBATION	MacroHabitat	Notes	CLUTCHSIZE	earliestDateCollected	latestDateCollected	RecordedDate	NESTSITE	NESTPOSITION	EGGMEASURE	NESTEXDI	NESTEXDE	NESTINDI	NESTINDE	NESTMATERIALEXTERNAL	NESTMATERIALINTERNAL	NESTKEPT	CollectorName
E03842	E23075	Horsfield's	Chalcites basalis	Yellow-rumped Thornbill	Acceptor	Cuckoo	Y	Y	71	Fresh	74.6825	0.00424703	1.07369	0.988	1.32293	0.071	100-8758	17.5847	11.5049	6.52485	Identified by qualified person	JERVOIS IRRIGATION AREA, C.5 KM WSW OF TAILEM BEND	South Australia	-35.2833	139.4	fresh		NEST USUAL YELLOW RUMPED THORNBILL NEST/CUCKOO OBSERVED A FEW DAYS PREVIOUS NEAR BUSH; for associated host see E23075	1+3	1946-08-21	1946-08-21	1946-08-21	FEW FEET ABOVE GROUND IN PRICKLY HAKEA									NO	Morton, H.J.
E03842	E23075	Horsfield's host	Acanthiza chrysorrhoa	Yellow-rumped Thornbill	Acceptor	Host	Y	Y	71	Fresh	61.33	0.00395553		1.061	1.72999	0.079	100-8759	15.5049	12.2737	14.13	Identified by qualified person	JERVOIS IRRIGATION AREA, C.5 KM WSW OF TAILEM BEND	South Australia	-35.2833	139.4	fresh		NEST USUAL YELLOW RUMPED THORNBILL NEST/CUCKOO OBSERVED A FEW DAYS PREVIOUS NEAR BUSH; for associated brood parasite see E03842	1+3	1946-08-21	1946-08-21	1946-08-21	FEW FEET ABOVE GROUND IN PRICKLY HAKEA									NO
E09664	E23260	Horsfield's	Chalcites basalis	Buff-rumped Thornbill	Acceptor	Cuckoo	Y	Y	119		80.01	0.00450035	0.897048	0.48	0.599925	0.084	100-8766	17.7786	11.7352	13.32	Identified by qualified person	THE PYRENEES RANGE ENVIRONS, C.30 KM ENE OF ARARAT	Victoria	-37.0833	142.25			for associated host see E23260	1+3	13/11/1898	13/11/1898	13NOV1898										NO	Hill, G.F.
E09664	E23260	Horsfield's host	Acanthiza reguloides	Buff-rumped Thornbill	Acceptor	Host	Y	Y	119		82.7836	0.00501685		1.005	1.21401	0.074	100-8767	16.5011	13.2506	14.3636	Identified by qualified person	THE PYRENEES RANGE ENVIRONS, C.30 KM ENE OF ARARAT	Victoria	-37.0833	142.25			for associated brood parasite see E09664	1+3	13/11/1898	13/11/1898	13NOV1898										NO	Hill, G.F.
E11519	E23418	Horsfield's	Chalcites basalis	Superb Fairy-wren	Acceptor	Cuckoo	Y	Y	47		77.2233	0.00429729	1.06734	0.952	1.23279	0.086	100-8772	17.9703	12.6766	3.73667	Identified by qualified person	DOONSIDE, SYDNEY	New South Wales	-33.7667	150.867			for associated host see E23418	1+2	1970-10-20	1970-10-20	1970-10-20										NO	Gwynne, A.J.
E11519	E23418	Horsfield's host	Malurus cyaneus	Superb Fairy-wren	Acceptor	Host	Y	Y	47		78.8067	0.00402616		1.007	1.27781	0.064	100-8773	19.5737	12.2139	2.90667	Identified by qualified person	DOONSIDE, SYDNEY	New South Wales	-33.7667	150.867			for associated brood parasite see E11519	1+2	1970-10-20	1970-10-20	1970-10-20										NO	Gwynne, A.J.
E17726	E23773	Horsfield's	Chalcites basalis	Brown Thornbill	Acceptor	Cuckoo	Y	Y			77.8145	0.0023514	0.489134	0.874	1.12318	0.086	100-8784	33.0928	23.8373	40.4291	Identified by qualified person	Cunnamulla Qld?	Queensland					Presumed to have been collected from around Cunnamulla in the 1950s; for associated host record see E23773	2+3														Schrader, P.C.
E17726	E23773	Horsfield's host	Acanthiza pusilla	Brown Thornbill	Acceptor	Host	Y	Y			77.81	0.00480728		0.874	1.12325	0.075	100-8785	16.1859	11.6654	18.04	Identified by qualified person	Cunnamulla Qld?	Queensland					Presumed to have been collected from around Cunnamulla in the 1950s; for associated brood parasite see E17726	2+3														Schrader, P.C.
E17733	E23775	Horsfield's	Chalcites basalis	Yellow-rumped Thornbill	Acceptor	Cuckoo	Y	Y	85		84.2573	0.0047639	1.33773	0.782	0.928109	0.082	100-8786	17.6866	11.9512	5.69265	Identified by qualified person	Doonside (Sydney suburb)	New South Wales	-33.7592	150.86			for associated host record see E23775	1+2	1932-10-25	1932-10-25	1932-10-25											King, J.N. and Lawson, J.L.C. and Wood, E.A. and Schrader, P.C.
E17733	E23775	Horsfield's host	Acanthiza nana	Yellow-rumped Thornbill	Acceptor	Host	Y	Y	85		63.7391	0.00356118		0.0732623	0.114941	0.06	100-8787	17.8983	12.4533	19.1609	Identified by qualified person	Doonside (Sydney suburb)	New South Wales	-33.7592	150.86			for associated brood parasite see E17733	1+2	1932-10-25	1932-10-25	1932-10-25											King, J.N. and Lawson, J.L.C. and Wood, E.A. and Schrader, P.C.
E17740	E23777	Horsfield's	Chalcites basalis	Superb Fairy-wren	Acceptor	Cuckoo	Y	Y			107.89	0.00606402	1.39135	0.571	0.529243	0.081	100-8788	17.7918	11.7249	10.85	Identified by qualified person	NSW?	New South Wales					for associated host record see E23777	1+3														Schrader, P.C.
E17740	E23777	Horsfield's host	Malurus cyaneus	Superb Fairy-wren	Acceptor	Host	Y	Y			78.3214	0.00435839		0.116333	0.148532	0.068	100-8789	17.9703	13.4498	0.181373	Identified by qualified person	NSW?	New South Wales					for associated brood parasite see E17740	1+3														Schrader, P.C.
E17741	E23778	Horsfield's	Chalcites basalis	Superb Fairy-wren	Acceptor	Cuckoo	Y	Y	72		73.69	0.00416322	1.03229	0.728	0.987922	0.094	100-8790	17.7002	11.2344	23.13	Identified by qualified person	Millicent environs	South Australia	-37.5833	140.35			for associated host record see E23778	1+2	1945-11-11	1945-11-11	1945-11-11											Ey, A.E.
E17741	E23778	Horsfield's host	Malurus cyaneus	Superb Fairy-wren	Acceptor	Host	Y	Y	72		62.1592	0.004033		0.0955866	0.153777	0.079	100-8791	15.4126	11.6059	23.8208	Identified by qualified person	Millicent environs	South Australia	-37.5833	140.35			for associated brood parasite see E17741	1+2	1945-11-11	1945-11-11	1945-11-11											Ey, A.E.
E18542	E23566	Horsfield's	Chalcites basalis	Buff-rumped Thornbill	Acceptor	Cuckoo	Y	Y	113		84.85	0.00525847	1.29132	1.009	1.18916	0.083	100-8781	16.1359	11.9869	17.8935	Identified by qualified person	3 miles west of Dunkeld (c.9 km northwest of Bathurst)	New South Wales	-33.3833	149.833			Host: Acanthiza reguloides Buff-rumped Thornbill; nest a dome-shaped structure of bark & moss, lined with feathers & placed in bank of small creek; for associated host see E23566	2+1	1904-10-02	1904-10-02	1904-10-02										not kept	Coleman, W.H.
E18542	E23566	Horsfield's host	Acanthiza reguloides	Buff-rumped Thornbill	Acceptor	Host	Y	Y	113		73.2746	0.00407218		0.129257	0.1764	0.074	100-8782	17.9939	12.9069	0.167615	Identified by qualified person	3 miles west of Dunkeld (c.9 km northwest of Bathurst)	New South Wales	-33.3833	149.833			Host: Acanthiza reguloides Buff-rumped Thornbill; nest a dome-shaped structure of bark & moss, lined with feathers & placed in bank of small creek; for associated brood parasite see E18542	2+1	1904-10-02	1904-10-02	1904-10-02										not kept	Coleman, W.H.
E00414	E23004	Shining	Chalcites lucidus	Yellow-rumped Thornbill	Acceptor	Cuckoo	Y	N			74.0076	0.00442085	1.0399	0.475	0.641826	0.077	100-8794	16.7406	12.306
E00414	E23004	Shining host	Acanthiza chrysorrhoa	Yellow-rumped Thornbill	Acceptor	Host	Y	Y	99		68.8704	0.00425122		1.01	1.46652	0.067	100-8795	16.2002	12.3476	11.3996	Identified by qualified person	PYMBLE, SYDNEY	New South Wales	-33.7333	151.133			for associated brood parasite see E00414	1+2	1918-08-29	1918-08-29	1918-08-29										NO	D'Ombrain, A.F.
E03881	E23113	Shining	Chalcites lucidus	Brown Thornbill	Acceptor	Cuckoo	Y	Y	104		61.87	0.00338686	1.70605	0.808	1.30596	0.085	100-8801	18.2677	12.855	17.76	Identified by qualified person	EAST HILLS	New South Wales	-33.9667	150.983			DATA COPIED FROM ORIGINAL DATA CARD; for associated host see E23113	1+1	1913-10-12	1913-10-12	1913-10-12										NO	Keane, J.H.
E03881	E23113	Shining host	Acanthiza pusilla	Brown Thornbill	Acceptor	Host	Y	Y	104		54.75	0.0019852		1.111	2.02922	0.076	100-8802	27.5791	20.3381	19.382	Identified by qualified person	EAST HILLS	New South Wales	-33.9667	150.983			DATA COPIED FROM ORIGINAL DATA CARD; for associated brood parasite see E03881	1+1	1913-10-12	1913-10-12	1913-10-12										NO	Keane, J.H.
E07479	E23200	Shining	Chalcites lucidus	Brown Thornbill	Acceptor	Cuckoo	Y	Y	50	Not fresh	83.721	0.00486365	2.37417	0.901	1.07619	0.083	100-8810	17.2136	12.8381	8.50098	Identified by qualified person	ROCKLYN, EXETER	Tasmania			heavy		for associated host see E23200	1+2	1967-10-21	1967-10-21	1967-10-21	1 FOOT UP IN BLACK BERRY CLUMP			4"				SHORT FLAGGY GRASS	WOOL/FEATHERS/FINER GRASS/THISTLE DOWN/RABBIT FUR	NO	Green, R.H.
E07479	E23200	Shining host	Acanthiza pusilla	Brown Thornbill	Acceptor	Host	Y	Y	50	Not fresh	52.8414	0.00204857		1.08	2.04385	0.061	100-8811	25.7943	18.8154	9.84857	Identified by qualified person	ROCKLYN, EXETER	Tasmania			heavy		for associated brood parasite see E07479	1+2	1967-10-21	1967-10-21	1967-10-21	1 FOOT UP IN BLACK BERRY CLUMP			4"				SHORT FLAGGY GRASS	WOOL/FEATHERS/FINER GRASS/THISTLE DOWN/RABBIT FUR	NO	Green, R.H.
E11527	E23426	Shining	Chalcites lucidus	Yellow-rumped Thornbill	Acceptor	Cuckoo	Y	Y	45		67.645	0.00391997	1.6805	0.937	1.38517	0.07	100-8821	17.2565	12.0818	6.535	Identified by qualified person	YARROWITCH, C.57 KM E OF WALCHA	New South Wales					for associated host see E23426	1+2	1972-10-06	1972-10-06	1972-10-06										NO	Osborne, H.
E11527	E23426	Shining host	Acanthiza chrysorrhoa	Yellow-rumped Thornbill	Acceptor	Host	Y	Y	45		62.2308	0.00233262		0.28	0.449938	0.067	100-8822	26.6784	19.7055	3.84922	Identified by qualified person	YARROWITCH, C.57 KM E OF WALCHA	New South Wales					for associated brood parasite see E11527	1+2	1972-10-06	1972-10-06	1972-10-06										NO	Osborne, H.
E13808	E23529	Shining	Chalcites lucidus	Yellow-rumped Thornbill	Acceptor	Cuckoo	Y	Y	36	Not fresh	113.39	0.0060663	1.43108	1.003	0.884558	0.081	100-8823	18.6918	12.6608	30.06	Identified by qualified person	PADDYS RIVER, C.12 KM NE OF MARULAN	New South Wales	-34.6417	150.1	slight	WET SCLEROPHYLL FOREST	for associated host see E23529	1+3	1981-10-12	1981-10-12	1981-10-12	4 FEET UP IN DROOPING BLACK WATTLE									NO	Kershaw, J.
E13808	E23529	Shining host	Acanthiza chrysorrhoa	Yellow-rumped Thornbill	Acceptor	Host	Y	Y	36	Not fresh	68.895	0.00423898		0.937	1.36004	0.061	100-8824	16.2527	12.279	3.375	Identified by qualified person	PADDYS RIVER, C.12 KM NE OF MARULAN	New South Wales	-34.6417	150.1	slight	WET SCLEROPHYLL FOREST	for associated brood parasite see E13808	1+3	1981-10-12	1981-10-12	1981-10-12	4 FEET UP IN DROOPING BLACK WATTLE									NO	Kershaw, J.
E13809	E23530	Shining	Chalcites lucidus	Brown Thornbill	Acceptor	Cuckoo	Y	Y	41	Fresh	68.0347	0.00360819	1.82423	0.651	0.956865	0.095	100-8825	18.8556	12.3336	14.7953	Identified by qualified person	DURRAN DURRA, BRAIDWOOD/NERRIGA ROAD	New South Wales	-35.3167	149.883	fresh	TALL WET EUCALYPT FOREST	for associated host see E23530	1+1	1976-09-02	1976-09-02	1976-09-02	IN GRASS AT BASE OF PAPERBARK TREE									NO	Kershaw, J.
E13809	E23530	Shining host	Acanthiza pusilla	Brown Thornbill	Acceptor	Host	Y	Y	41	Fresh	64.7798	0.00197792		0.88	1.35845	0.07	100-8826	32.7514	22.578	12.5702	Identified by qualified person	DURRAN DURRA, BRAIDWOOD/NERRIGA ROAD	New South Wales	-35.3167	149.883	fresh	TALL WET EUCALYPT FOREST	for associated brood parasite see E13809	1+1	1976-09-02	1976-09-02	1976-09-02	IN GRASS AT BASE OF PAPERBARK TREE									NO	Kershaw, J.
E17759	E23782	Shining	Chalcites lucidus	Yellow-rumped Thornbill	Acceptor	Cuckoo	Y	Y			89.4537	0.00507467	1.28851	1.074	1.20062	0.087	100-8840	17.6275	12.8381	2.50367	Identified by qualified person		not recorded					for associated host record see E23782	1+2
E17759	E23782	Shining host	Acanthiza chrysorrhoa	Yellow-rumped Thornbill	Acceptor	Host	Y	Y			67.1219	0.00393841		0.998	1.48685	0.073	100-8841	17.0429	12.468	9.51815	Identified by qualified person		not recorded					for associated brood parasite see E17759	1+2
E18548	E23571	Shining	Chalcites lucidus	Yellow-rumped Thornbill	Acceptor	Cuckoo	Y	Y	47		70.6404	0.0039413	0.847923	0.784	1.10985	0.086	100-8832	17.9231	12.4242	7.23963	Identified by qualified person	Coimidai, ca.15km northwest of Melton	Victoria	-37.6	144.167			for associated host see E23571	2+1	1970-10-07	1970-10-07	1970-10-07										not kept	Harvey, S.L.
E18548	E23571	Shining host	Acanthiza chrysorrhoa	Yellow-rumped Thornbill	Acceptor	Host	Y	Y	47		77.91	0.00464818		0.776	0.996021	0.073	100-8833	16.7614	12.8123	0.45	Identified by qualified person	Coimidai, ca.15km northwest of Melton	Victoria	-37.6	144.167			for associated brood parasite see E18548	2+1	1970-10-07	1970-10-07	1970-10-07										not kept	Harvey, S.L.
E18550	E23573	Shining	Chalcites lucidus	Brown Thornbill	Acceptor	Cuckoo	Y	Y	53		84.27	0.00480064	1.36547	0	0	0.087	100-8836	17.5539	12.7955	3.52	Identified by qualified person	Blakeville, ca.11km (8 miles) NNW of Ballan	Victoria	-37.5	144.2			nest domed, loosely constructed of bark fibre & dried grass, cobwebs & spider cocoons, lined with possum fur & a couple of small Crimson Rosella feathers; concealed in bracken fern clump approx. 3 ft from ground; for associated host see E23573	2+1	1964-12-14	1964-12-14	1964-12-14										not kept	Harvey, S.L.
E18550	E23573	Shining host	Acanthiza pusilla	Brown Thornbill	Acceptor	Host	Y	Y	53		71.8549	0.00351575		0.819	1.1398	0.072	100-8837	20.438	15.8155	1.42509	Identified by qualified person	Blakeville, ca.11km (8 miles) NNW of Ballan	Victoria	-37.5	144.2			nest domed, loosely constructed of bark fibre dried grass cobwebs & spider cocoons, lined with possum fur & a couple of small Crimson Rosella feathers; concealed in bracken fern approx. 3 ft from ground; for associated brood parasite see E18550	2+1	1964-12-14	1964-12-14	1964-12-14										not kept	Harvey, S.L.
E04387	E23122	Koel	Eudynamys orientalis	Magpie-lark	Ejector	Cuckoo	Y	Y	53	Fresh	168.226	0.0047083	1.07381	0.847	0.503488	0.721	100-8622	35.7297	25.0054	4.04358	Identified by qualified person	FERNY GULLY, MT NOBBY, LOWOOD	Queensland			fresh		for associated host see E23122	1+2	1964-01-10	1964-01-10	1964-01-10	10 FEET UP IN TREE	ON THIN LIMB						WET MUD/GRASS	FINE GRASS/FUR	NO	Voigt, C.
E04387	E23122	Koel host	Grallina cyanoleuca	Magpie-lark	Ejector	Host	Y	Y	53	Fresh	131.444	0.00438467		0.904	0.687743	0.421	100-8623	29.9782	22.0393	17.1456	Identified by qualified person	FERNY GULLY, MT NOBBY, LOWOOD	Queensland			fresh		for associated brood parasite see E04387	1+2	1964-01-10	1964-01-10	1964-01-10	10 FEET UP IN TREE	ON THIN LIMB						WET MUD/GRASS	FINE GRASS/FUR	NO	Voigt, C.
E11536	E23435	Koel	Eudynamys orientalis	Magpie-lark	Ejector	Cuckoo	Y	Y	41		159.988	0.00472976	0.630452	1.021	0.638171	0.728	100-8653	33.8259	24.3872	6.52151	Identified by qualified person	BALDWIN SWAMP, BUNDABERG	Queensland					for associated host see E23435	2+2	1976-12-02	1976-12-02	1976-12-02										NO	Milton, D.
E11536	E23435	Koel host	Grallina cyanoleuca	Magpie-lark	Ejector	Host	Y	Y	41		118.238	0.00750218		0.802	0.678294	0.322	100-8654	15.7605	11.7634	20.5522	Identified by qualified person	BALDWIN SWAMP, BUNDABERG	Queensland					for associated brood parasite see E11536	2+2	1976-12-02	1976-12-02	1976-12-02										NO	Milton, D.
E12541	E23496	Koel	Eudynamys orientalis	Noisy Friarbird	Ejector	Cuckoo	Y	Y	53	Fresh	147.285	0.00468014	1.17191	0.979	0.664696	0.634	100-8663	31.4702	21.8553	5.12472	Identified by qualified person	SWANS LAGOON, BURDEKIN RIVER, C.70 KM SSW OF AYR	Queensland	-20.1167	147.258	fresh	OPEN FOREST/TI-TREE PATCHES	BIRD FLUSHED; for associated host see E23496	1+3	1964-12-17	1964-12-17	1964-12-17	12 FEET UP IN A SMALL BROAD LEAFED TI-TREE	ATTACHED TO OUTER DROOPING BRANCHLETS		6.5"	5.5"	3.5"	2"	TI-TREE BARK/ROOTLETS/VINE TENDRILS/INSECT MATERIAL	CUP OF LONG SLENDER TWIGS THEN GRASS STEMS	NO	Seton, D.H.C.
E12541	E23496	Koel host	Philemon corniculatus	Noisy Friarbird	Ejector	Host	Y	Y	53	Fresh	135	0.00399361		1.228	0.90963	0.371	100-8664	33.804	23.6289	3.72	Identified by qualified person	SWANS LAGOON, BURDEKIN RIVER, C.70 KM SSW OF AYR	Queensland	-20.1167	147.258	fresh	OPEN FOREST/TI-TREE PATCHES	BIRD FLUSHED; for associated brood parasite see E12541	1+3	1964-12-17	1964-12-17	1964-12-17	12 FEET UP IN A SMALL BROAD LEAFED TI-TREE	ATTACHED TO OUTER DROOPING BRANCHLETS		6.5"	5.5"	3.5"	2"	TI-TREE BARK/ROOTLETS/VINE TENDRILS/INSECT MATERIAL	CUP OF LONG SLENDER TWIGS THEN GRASS STEMS	NO	Seton, D.H.C.
E12542	E23497	Koel	Eudynamys orientalis	Noisy Friarbird	Ejector	Cuckoo	Y	Y	30	Fresh	155.509	0.00464722	1.25158	0.892	0.573599	0.662	100-8665	33.4629	23.9458	14.4006	Identified by qualified person	Woodgate, ca.35km northeast of Childers	Queensland	-25.0997	152.558	fresh	COASTAL DUNES/CASUARINA/BANKSIA WOODLAND	FRIARBIRD FLUSHED; for associated host see E23497	2+1	1987-12-05	1987-12-05	1987-12-05	4.5 M UP IN SOAP TREE (MELALEUCA SP?)	NEAR END OF HORIZONTAL BRANCH	SEE DATA CARD	140X120MM	110MM	90MM	80MM	PAPERBARK/INSECT SILK/VINE	LONG THIN PLANT STEMS	NO	Seton, D.H.C.
E12542	E23497	Koel	Eudynamys orientalis	Noisy Friarbird	Ejector	Cuckoo	Y	Y	30	Fresh	162.194	0.00494224	1.25158	0.668	0.411853	0.689	100-8666	32.8179	23.7457	26.8262	Identified by qualified person	Woodgate, ca.35km northeast of Childers	Queensland	-25.0997	152.558	fresh	COASTAL DUNES/CASUARINA/BANKSIA WOODLAND	FRIARBIRD FLUSHED; for associated host see E23497	2+1	1987-12-05	1987-12-05	1987-12-05	4.5 M UP IN SOAP TREE (MELALEUCA SP?)	NEAR END OF HORIZONTAL BRANCH	SEE DATA CARD	140X120MM	110MM	90MM	80MM	PAPERBARK/INSECT SILK/VINE	LONG THIN PLANT STEMS	NO	Seton, D.H.C.
E12542	E23497	Koel host	Philemon corniculatus	Noisy Friarbird	Ejector	Host	Y	Y	30	Fresh	121.609	0.00371308		0.831	0.68334	0.417	100-8667	32.7514	23.5029	19.8314	Identified by qualified person	Woodgate, ca.35km northeast of Childers	Queensland	-25.0997	152.558	fresh	COASTAL DUNES/CASUARINA/BANKSIA WOODLAND	FRIARBIRD FLUSHED; for associated brood parasite see E12542	2+1	1987-12-05	1987-12-05	1987-12-05	4.5 M UP IN SOAP TREE (MELALEUCA SP?)	NEAR END OF HORIZONTAL BRANCH	SEE DATA CARD	140X120MM	110MM	90MM	80MM	PAPERBARK/INSECT SILK/VINE	LONG THIN PLANT STEMS	NO	Seton, D.H.C.
E12546	E23501	Koel	Eudynamys orientalis	Magpie-lark	Ejector	Cuckoo	Y	Y	39	Not fresh	170.463	0.00513684	1.22541	0.825	0.483976	0.64	100-8674	33.1844	24.6621	0.163077	Identified by qualified person	LOWOOD, 70 C.KM W OF BRISBANE	Queensland	-27.4667	152.583	0.1	OPEN IRONWOOD/GRASSLAND	for associated host see E23501	1+2	1978-02-05	1978-02-05	1978-02-05	25 FEET UP IN ROUGH-BARKED APPLE TREE	ON HORIZONTAL LIMB						MUD/FEATHERS/COARSE GRASS STEMS	HORSE HAIR/ROOTLETS/GRASS STEMS/FEATHERS	NO	Seton, D.H.C.
E12546	E23501	Koel host	Grallina cyanoleuca	Magpie-lark	Ejector	Host	Y	Y	39	Not fresh	128.425	0.00419195		0.796	0.619819	0.374	100-8675	30.636	22.3439	11.0454	Identified by qualified person	LOWOOD, 70 C.KM W OF BRISBANE	Queensland	-27.4667	152.583	0.1	OPEN IRONWOOD/GRASSLAND	for associated brood parasite see E12546	1+2	1978-02-05	1978-02-05	1978-02-05	25 FEET UP IN ROUGH-BARKED APPLE TREE	ON HORIZONTAL LIMB						MUD/FEATHERS/COARSE GRASS STEMS	HORSE HAIR/ROOTLETS/GRASS STEMS/FEATHERS	NO	Seton, D.H.C.
E12548	E23503	Koel	Eudynamys orientalis	Magpie-lark	Ejector	Cuckoo	Y	Y	35	Not fresh	138.001	0.00395144	0.567216	0.747	0.541301	0.658	100-8676	34.9242	23.1622	20.3692	Identified by qualified person	KELVIN GROVE, 3 KM N OF BRISBANE GPO	Queensland	-27.4167	153	15%+1x10%,2xfresh	PARKLAND	MAGPIE-LARK FLUSHED; for associated host see E23503	1+3	1982-12-14	1982-12-14	1982-12-14	14 M UP IN BLUE GUM	ON SLENDER HORIZONTAL LIMB	SEE DATA CARD	140MM	110MM	110MM	55MM	MUD/GRASS	GRASS/FINE PLANT STEMS/NYLON THREAD	NO	Seton, D.H.C.
E12548	E23503	Koel host	Grallina cyanoleuca	Magpie-lark	Ejector	Host	Y	Y	35	Not fresh	133.549	0.00696639		0.869	0.650695	0.387	100-8677	19.1705	13.4296	9.86057	Identified by qualified person	KELVIN GROVE, 3 KM N OF BRISBANE GPO	Queensland	-27.4167	153	15%+1x10%,2xfresh	PARKLAND	MAGPIE-LARK FLUSHED; for associated brood parasite see E12548	1+3	1982-12-14	1982-12-14	1982-12-14	14 M UP IN BLUE GUM	ON SLENDER HORIZONTAL LIMB	SEE DATA CARD	140MM	110MM	110MM	55MM	MUD/GRASS	GRASS/FINE PLANT STEMS/NYLON THREAD	NO	Seton, D.H.C.
E13361	E23509	Koel	Eudynamys orientalis	Noisy Friarbird	Ejector	Cuckoo	Y	Y	70	Fresh	152.35	0.004374	0.525624	1.153	0.75681	0.67	100-8678	34.8308	23.8156	23.27	Identified by qualified person	SANDGATE, NORTH BRISBANE	Queensland	-27.3167	153.05	fresh, 1 week		for associated host see E23509	1+2	1947-10-21	1947-10-21	1947-10-21	30 FEET UP IN LEARGE GUM TREE	SUSPENDED AMONGST OUTER GREEN LEAVES	29.3X21.9;30.2X22; KOEL 32.8X24.3							NO	Dobson, R.
E13361	E23509	Koel host	Philemon corniculatus	Noisy Friarbird	Ejector	Host	Y	Y	70	Fresh	150.92	0.00832154		1.003	0.664591	0.44	100-8679	18.1361	13.5788	11.79	Identified by qualified person	SANDGATE, NORTH BRISBANE	Queensland	-27.3167	153.05	fresh, 1 week		for associated brood parasite see E13361	1+2	1947-10-21	1947-10-21	1947-10-21	30 FEET UP IN LEARGE GUM TREE	SUSPENDED AMONGST OUTER GREEN LEAVES	29.3X21.9;30.2X22; KOEL 32.8X24.3							NO	Dobson, R.
E13816	E23537	Koel	Eudynamys orientalis	Noisy Friarbird	Ejector	Cuckoo	Y	Y	36	Not fresh	162.84	0.00868781	1.73591	1.007	0.618398	0.723	100-8680	18.7435	12.4387	10.38	Identified by qualified person	STATION CREEK, YURAYGIR NP, C.4 KM NNE OF RED ROCK	New South Wales	-29.9556	153.25	slight		for associated host see E23537	1+2	1981-12-05	1981-12-05	1981-12-05	20 FEET UP IN PAPERBARK TREE							GRASS/BARK	FINE GRASS	NO	Dean, G.
E13816	E23537	Koel host	Philemon corniculatus	Noisy Friarbird	Ejector	Host	Y	Y	36	Not fresh	149.101	0.00500476		1.008	0.676051	0.468	100-8681	29.7919	21.5607	5.96122	Identified by qualified person	STATION CREEK, YURAYGIR NP, C.4 KM NNE OF RED ROCK	New South Wales	-29.9556	153.25	slight		for associated brood parasite see E13816	1+2	1981-12-05	1981-12-05	1981-12-05	20 FEET UP IN PAPERBARK TREE							GRASS/BARK	FINE GRASS	NO	Dean, G.
E13817	E23538	Koel	Eudynamys orientalis	Noisy Friarbird	Ejector	Cuckoo	Y	Y	47	Not fresh	173.177	0.00482442	0.746066	1	0.577443	0.722	100-8682	35.896	24.4277	6.45725	Identified by qualified person	STATION CREEK, YURAYGIR NP, C.4 KM NNE OF RED ROCK	New South Wales	-29.9556	153.25	slight		for associated host see E23538	1+2	1970-01-01	1990-12-31	C.1970-90	20 FEET UP IN GUM TREE	IN DROOPING BRANCH								NO	Dean, G.
E13817	E23538	Koel host	Philemon corniculatus	Noisy Friarbird	Ejector	Host	Y	N			116.589	0.00646648		0.901	0.7728	0.453	100-8683	18.0297	12.2007
E13818	E23539	Koel	Eudynamys orientalis	Magpie-lark	Ejector	Cuckoo	Y	N			166.511	0.004687	0.781576	0.857	0.514682	0.795	100-8686	35.526	24.4277
E13818	E23539	Koel host	Grallina cyanoleuca	Magpie-lark	Ejector	Host	Y	Y	37	Not fresh	118.54	0.00599686		0.874	0.737304	0.405	100-8687	19.767	13.877	22.66	Identified by qualified person	COFFS HARBOUR DISTRICT	New South Wales	-30.3	153.133	slight		for associated brood parasite see E13818	1+2	1980-12-12	1980-12-12	1980-12-12	30 FEET UP IN PAPERBARK TREE									NO	Dean, G.
E16157	E23766	Koel	Eudynamys orientalis	Magpie-lark	Ejector	Cuckoo	Y	Y	50		172.84	0.0102636	2.09935	0.99	0.572784	0.727	100-8689	16.8401	12.0223	0.81	Identified by qualified person	Wyrallah, 6 miles south of Lismore	New South Wales					for associated host record see E23766	1+3	1967-12-09	1967-12-09	1967-12-09											Goddard, M.T. and Schrader, P.C.
E16157	E23766	Koel host	Grallina cyanoleuca	Magpie-lark	Ejector	Host	Y	Y	50		132.667	0.00488893		1.165	0.878136	0.415	100-8690	27.1363	19.0722	16.2025	Identified by qualified person	Wyrallah, 6 miles south of Lismore	New South Wales					for associated brood parasite see E16157	1+3	1967-12-09	1967-12-09	1967-12-09											Goddard, M.T. and Schrader, P.C.
E03798	E23031	Pallid	Heteroscenes pallidus	Red wattlebird	Ejector	Cuckoo	Y	Y	79	Fresh	72.2598	0.00289566	0.586934	0.995	1.37698	0.191	100-8709	24.9545	17.4773	22.7702	Identified by qualified person	Gnowangerup	Western Australia	-33.9333	118	fresh		BIRD ON NEST IDENTITY SURE; for associated host see E23031	1+2	1938-09-05	1938-09-05	1938-09-05	BOWL SHAPED NEST 15 FEET ABOVE GROUND	IN UPRIGHT FORK OF YATE TREE
E03798	E23031	Pallid host	Anthochaera carunculata	Red wattlebird	Ejector	Host	Y	Y	79	Fresh	150.09	0.00493353		1.274	0.848824	0.45	100-8710	30.4224	22.7089	4.33	Identified by qualified person	Gnowangerup	Western Australia	-33.9333	118	fresh		BIRD ON NEST IDENTITY SURE; for associated brood parasite see E03798	1+2	1938-09-05	1938-09-05	1938-09-05	BOWL SHAPED NEST 15 FEET ABOVE GROUND	IN UPRIGHT FORK OF YATE TREE
E18429	E23558	Pallid	Heteroscenes pallidus	Willie wagtail	Ejector	Cuckoo	Y	Y	83	Not fresh	77.9184	0.00349108	0.725421	0.4	0.513358	0.176	100-8742	22.3192	16.4601	44.7916	Identified by qualified person	Kojonup	Western Australia	-33.8333	117.15	2 (slight)		Host: Rhipidura leucophrys Willie Wagtail; nest a very neat structure, constructed entirely of bark and cobwebs and place about 4 feet from the ground in the branches of a fallen tree; for associated host see E23558	3+1	1934-09-20	1934-09-20	1934-09-20
E18429	E23558	Pallid host	Rhipidura leucophrys	Willie wagtail	Ejector	Host	Y	Y	83	Not fresh	80.4706	0.00481249		0.857	1.06499	0.107	100-8743	16.7212	12.4981	9.46941	Identified by qualified person	Kojonup	Western Australia	-33.8333	117.15	2 (slight)		Host: Rhipidura leucophrys Willie Wagtail; nest a very neat structure, constructed entirely of bark and cobwebs and place about 4 feet from the ground in the branches of a fallen tree; for associated brood parasite see E18429	3+1	1934-09-20	1934-09-20	1934-09-20
E18692	E23763	Pallid	Heteroscenes pallidus	Willie wagtail	Ejector	Cuckoo	Y	Y	68		103.385	0.00447125	1.37188	0.932	0.901488	0.219	100-8749	23.1221	17.1575	9.39538	Identified by qualified person	Smithfield (Sydney suburb)	New South Wales					for associated host record see E23763	1+2	1949-10-22	1949-10-22	1949-10-22
E18692	E23763	Pallid host	Rhipidura leucophrys	Willie wagtail	Ejector	Host	Y	Y	68		105.538	0.00325922		0.851	0.806341	0.133	100-8750	32.3815	21.1908	0.881538	Identified by qualified person	Smithfield (Sydney suburb)	New South Wales					for associated brood parasite see E18692	1+2	1949-10-22	1949-10-22	1949-10-22

## Sheet: 2All_data
				Unable to be measured		Outliers			Date in the years '01-19': assumed it's 1901-1919 rather than 2001-2019. Dates that say '92', etc. are assumed to be 1992 rather than 1892?
Cuckoo RegNo	Host RegNo	Treatment	ScientificName	Host species	Ejection Behaviour	Cuckoo or Host?	Good egg	Good egg	Years since collection	Fresh or Not Fresh	Apex mean (um)	Apex St Dev (um)	Apex Coefficient of variation (%)	Meridian mean (um)	Meridian St Dev (um)	Meridian Coefficient of variation (%)	Weight (g)	Photo File name (.png)	Length (mm)	Breadth (mm)	IdentQualifierName	Locality	StateProvinceName	decimalLatitude	decimalLongitude	INCUBATION	MacroHabitat	Notes	CLUTCHSIZE	earliestDateCollected	latestDateCollected	RecordedDate	NESTSITE	NESTPOSITION	EGGMEASURE	NESTEXDI	NESTEXDE	NESTINDI	NESTINDE	NESTMATERIALEXTERNAL	NESTMATERIALINTERNAL	NESTKEPT	CollectorName
E00414	E23004	Shining	Chalcites lucidus	Yellow-rumped Thornbill	Acceptor	Cuckoo	Y	N			74.0076	0.475	0.641826				0.077	100-8794	16.7406	12.306
E00414	E23004	Shining host	Acanthiza chrysorrhoa	Yellow-rumped Thornbill	Acceptor	Host	Y	Y	99		68.8704	1.01	1.46652	80.27	7.17	8.93235	0.067	100-8795	16.2002	12.3476	Identified by qualified person	PYMBLE, SYDNEY	New South Wales	-33.7333	151.133			for associated brood parasite see E00414	1+2	1918-08-29	1918-08-29	1918-08-29										NO	D'Ombrain, A.F.
E03794	E23027	Pallid	Heteroscenes pallidus	Jacky winter	Ejector	Cuckoo	Y	Y	87	Fresh	107.29	0.606	0.564824	116.28	10.58	9.09873	0.239	100-8703	24.0151	18.5163	Identified by qualified person	AUSTRALIA	not recorded			fresh		BIRD SITTING; for associated host see E23027	1+2	1930-09-25	1930-09-25	1930-09-25	20 FEET ABOVE GROUND ON HORIZONTAL FORK	VERY EXTREMITY OF DEAD LIMB 10FT FROM TREE TRUNK						HOLLOW		NO	Miller, R.S.
E03794	E23027	Pallid host	Microeca fascinans	Jacky winter	Ejector	Host	Y	Y	87	Fresh	174.109	1.009	0.579522	103.7	5.976	5.76278	0.113	100-8704	19.1923	14.0633	Genus, Species and Family uncertain	AUSTRALIA	not recorded			fresh		BIRD SITTING; for associated brood parasite see E03794	1+2	1930-09-25	1930-09-25	1930-09-25	20 FEET ABOVE GROUND ON HORIZONTAL FORK	VERY EXTREMITY OF DEAD LIMB 10FT FROM TREE TRUNK						HOLLOW		NO	Miller, R.S.
E03795	E23028	Pallid	Heteroscenes pallidus	White-naped honeyeater	Ejector	Cuckoo	Y	Y	67	Not fresh	80.4974	0.922	1.14538	115.72	3.788	3.27342	0.224	100-8705	23.8139	17.1752	Identified by qualified person	CARRINGBAH	New South Wales			started		for associated host see E23028	1+1	1950-09-20	1950-09-20	1950-09-20	30 FEET UP IN STRINGYBARK							CUP SHAPED SUPER FINE BARK	GRASS	NO	Hart, A.
E03798	E23031	Pallid	Heteroscenes pallidus	Red wattlebird	Ejector	Cuckoo	Y	Y	79	Fresh	72.2598	0.995	1.37698	95.03	2.903	3.05482	0.191	100-8709	24.9545	17.4773	Identified by qualified person	Gnowangerup	Western Australia	-33.9333	118	fresh		BIRD ON NEST IDENTITY SURE; for associated host see E23031	1+2	1938-09-05	1938-09-05	1938-09-05	BOWL SHAPED NEST 15 FEET ABOVE GROUND	IN UPRIGHT FORK OF YATE TREE						TWIGS	GRASS LINING	NO	Watts, E.G.
E03798	E23031	Pallid host	Anthochaera carunculata	Red wattlebird	Ejector	Host	Y	Y	79	Fresh	150.09	1.274	0.848824	145.76	4.772	3.27387	0.45	100-8710	30.4224	22.7089	Identified by qualified person	Gnowangerup	Western Australia	-33.9333	118	fresh		BIRD ON NEST IDENTITY SURE; for associated brood parasite see E03798	1+2	1938-09-05	1938-09-05	1938-09-05	BOWL SHAPED NEST 15 FEET ABOVE GROUND	IN UPRIGHT FORK OF YATE TREE						TWIGS	GRASS LINING	NO	Watts, E.G.
E03800	E23033	Pallid	Heteroscenes pallidus	Fuscous honeyeater	Ejector	Cuckoo	Y	Y	56	Not fresh	84.9768	0.467	0.549562	111.691	8.789	7.86902	0.217	100-8711	24.2206	16.4175	Identified by qualified person	MOLE RIVER VALLEY, CLIFTON, TENTERFIELD (28 MILES WEST)	New South Wales			slight	OPEN FOREST	HONEYEATER FLUSHED WHEN PASSED UTTERED ALARM CALLS NEST FOUND TO CONTAIN ONE OF FOSTER PARENTS AND ONE CUCKOO; for associated host see E23033	1+1	1961-09-12	1961-09-12	1961-09-12	CUP NEST 5 FEET ABOVE GROUND IN EUCALYPT SUCKER	ON THIN FORKED BRANCHLET						FINE DRIED YELLOWISH GRASS STEMS MATTED WITH COCOON SILK	EGG CAVITY LINED WITH FINER GRASSES AND WHITE COCOON SILK	NO	Goddard, M.T.
E03800	E23033	Pallid host	Ptilotula fusca	Fuscous honeyeater	Ejector	Host	Y	Y	56	Not fresh	727.286	1.562	0.214771	80.27	3.473	4.32665	0.112	100-8712	29.9082	20.652	Identified by qualified person	MOLE RIVER VALLEY, CLIFTON, TENTERFIELD (28 MILES WEST)	New South Wales			slight	OPEN FOREST	HONEYEATER FLUSHED WHEN PASSED UTTERED ALARM CALLS NEST FOUND TO CONTAIN ONE OF FOSTER PARENTS AND ONE CUCKOO; for associated brood parasite see E03800	1+1	1961-09-12	1961-09-12	1961-09-12	CUP NEST 5 FEET ABOVE GROUND IN EUCALYPT SUCKER	ON THIN FORKED BRANCHLET						FINE DRIED YELLOWISH GRASS STEMS MATTED WITH COCOON SILK	EGG CAVITY LINED WITH FINER GRASSES AND WHITE COCOON SILK	NO	Goddard, M.T.
E03801	E23034	Pallid host	Manorina flavigula	Yellow-throated miner	Ejector	Host	Y	Y	63	Fresh	138.72	0.784	0.565169	140.45	8.734	6.21858	0.407	100-8713	18.8101	13.252	Genus, Species and Family uncertain	11 MILES E OF PARINGA	South Australia	-34.1278	140.954	fresh		for associated brood parasite see E03801	1+3	1954-09-03	1954-09-03	1954-09-03	12 FEET IN MALLEE TREE							TWIGS	LINING/GRASS AND HAIR	NO	Ragless, G.B.
E03829	E23062	Horsfield's	Chalcites basalis	Superb Fairy-wren	Acceptor	Cuckoo	Y	Y	89	Fresh	92.54	0.837	0.904474	99.1077	11.87	11.9769	0.097	100-8755	18.4907	12.4981	Identified by qualified person	BUCKLAND PARK, Port Gawler, ca.35km northwest of Adelaide	South Australia	-34.65	138.483	fresh	MALLEE	EX. BEDFORD COLLECTION AND DATA FROM MCGILP BOOK; for associated host see E23062	1+2	1928-12-03	1928-12-03	1928-12-03	3-6 FEET ABOVE GROUND IN PRICKLY SHRUB							USUAL NEST/SIDE ENTRANCE/GRASS	LINING OF FEATHERS	NO	McGilp, J.N.
E03842	E23075	Horsfield's	Chalcites basalis	Yellow-rumped Thornbill	Acceptor	Cuckoo	Y	Y	71	Fresh	74.6825	0.988	1.32293	81.2073	11.15	13.7303	0.071	100-8758	17.5847	11.5049	Identified by qualified person	JERVOIS IRRIGATION AREA, C.5 KM WSW OF TAILEM BEND	South Australia	-35.2833	139.4	fresh		NEST USUAL YELLOW RUMPED THORNBILL NEST/CUCKOO OBSERVED A FEW DAYS PREVIOUS NEAR BUSH; for associated host see E23075	1+3	1946-08-21	1946-08-21	1946-08-21	FEW FEET ABOVE GROUND IN PRICKLY HAKEA									NO	Morton, H.J.
E03842	E23075	Horsfield's host	Acanthiza chrysorrhoa	Yellow-rumped Thornbill	Acceptor	Host	Y	Y	71	Fresh	61.33	1.061	1.72999	75.46	3.287	4.35595	0.079	100-8759	15.5049	12.2737	Identified by qualified person	JERVOIS IRRIGATION AREA, C.5 KM WSW OF TAILEM BEND	South Australia	-35.2833	139.4	fresh		NEST USUAL YELLOW RUMPED THORNBILL NEST/CUCKOO OBSERVED A FEW DAYS PREVIOUS NEAR BUSH; for associated brood parasite see E03842	1+3	1946-08-21	1946-08-21	1946-08-21	FEW FEET ABOVE GROUND IN PRICKLY HAKEA									NO
E03870	E23102	Shining	Chalcites lucidus	Yellow-rumped Thornbill	Acceptor	Cuckoo	Y	N									0.077	100-8798	17.8983	12.4533
E03870	E23102	Shining host	Acanthiza chrysorrhoa	Yellow-rumped Thornbill	Acceptor	Host	Y	Y	62	Fresh	60.63	0.776	1.27989	64.81	4.034	6.22435	0.057	100-8799	16.9409	11.7951	Identified by qualified person	PLUMPTON, SYDNEY	New South Wales	-33.75	150.833	fresh		DOUBLE DECKED NEST; for associated brood parasite see E03870	1+3	1955-07-07	1955-07-07	1955-07-07	4 FEET ABOVE GROUND IN BUSH							VARIOUS KINDS OF MATERIAL	LINING OF FEATHERS	NO	Wood, E.A.
E03875	E23107	Shining host	Acanthiza lineata	Striated Thornbill	Acceptor	Host	Y	Y	36	Not fresh	65.71	0.907	1.38031	73.04	5.25	7.18784	0.058	100-8800	17.0007	12.4533	Identified by qualified person	CHERRY GARDENS, C.15 KM SE OF ADELAIDE	South Australia	-35.05	138.667	heavy		DURING RECENT MONTHS THERE HAS BEEN A NUMBER OF THESE CUCKOOS IN ADELAIDE HILLS; for associated brood parasite see E03875	1+2	1981-11-27	1981-11-27	1981-11-27	8 FEET ABOVE GROUND	IN FOLIAGE OF WATTLE TREE						CLOSED NEST/TOP ENTRANCE/STRINGYBARK STRIPS/WEB/LICHEN	LINING OF FINE FEATHERS	NO	Ragless, G.B.
E03881	E23113	Shining	Chalcites lucidus	Brown Thornbill	Acceptor	Cuckoo	Y	Y	104		61.87	0.808	1.30596	79.63	13.201	16.5779	0.085	100-8801	18.2677	12.855	Identified by qualified person	EAST HILLS	New South Wales	-33.9667	150.983			DATA COPIED FROM ORIGINAL DATA CARD; for associated host see E23113	1+1	1913-10-12	1913-10-12	1913-10-12										NO	Keane, J.H.
E03881	E23113	Shining host	Acanthiza pusilla	Brown Thornbill	Acceptor	Host	Y	Y	104		54.75	1.111	2.02922	74.132	3.759	5.07068	0.076	100-8802	27.5791	20.3381	Identified by qualified person	EAST HILLS	New South Wales	-33.9667	150.983			DATA COPIED FROM ORIGINAL DATA CARD; for associated brood parasite see E03881	1+1	1913-10-12	1913-10-12	1913-10-12										NO	Keane, J.H.
E03884	E23116	Koel	Eudynamys orientalis	Little Friarbird	Ejector	Cuckoo	Y	N			144.038	0.839	0.582483				0.675	100-8620	34.7821	23.475
E03884	E23116	Koel host	Philemon citreogularis	Little Friarbird	Ejector	Host	Y	Y	67		113.695	0.725	0.637671	128.06	11.606	9.06294	0.295	100-8621	26.7067	19.9891	Identified by qualified person	AYR	Queensland	-19.5667	147.4			NO BIRDS NEAR NEST, EGGS APPEARED TO BE DESERTED; for associated brood parasite see E03884	1+1	1950-11-15	1950-11-15	1950-11-15	10 FEET ABOVE GROUND IN PAPERBARK	IN HANGING BRANCH								NO	Ey, A.E.
E03885	E23117	Koel host	Philemon citreogularis	Little Friarbird	Ejector	Host	Y	Y	68	Not fresh	242.667	1.028	0.423626	134.53	20.64	15.3423	0.286	100-8624	29.3783	21.7471	Identified by qualified person	AYR	Queensland	-19.5667	147.4	slight		BIRD FLUSHED; for associated brood parasite see E03885	1+1	1949-11-18	1949-11-18	1949-11-18	30 YARDS ABOVE GROUND IN A BLOODWOOD									NO	Ey, A.E.
E04387	E23122	Koel	Eudynamys orientalis	Magpie-lark	Ejector	Cuckoo	Y	Y	53	Fresh	168.226	0.847	0.503488	172.27	5.963	3.46143	0.721	100-8622	35.7297	25.0054	Identified by qualified person	FERNY GULLY, MT NOBBY, LOWOOD	Queensland			fresh		for associated host see E23122	1+2	1964-01-10	1964-01-10	1964-01-10	10 FEET UP IN TREE	ON THIN LIMB						WET MUD/GRASS	FINE GRASS/FUR	NO	Voigt, C.
E04387	E23122	Koel host	Grallina cyanoleuca	Magpie-lark	Ejector	Host	Y	Y	53	Fresh	131.444	0.904	0.687743	148.59	5.98	4.0245	0.421	100-8623	29.9782	22.0393	Identified by qualified person	FERNY GULLY, MT NOBBY, LOWOOD	Queensland			fresh		for associated brood parasite see E04387	1+2	1964-01-10	1964-01-10	1964-01-10	10 FEET UP IN TREE	ON THIN LIMB						WET MUD/GRASS	FINE GRASS/FUR	NO	Voigt, C.
E04389	E23124	Koel host	Grallina cyanoleuca	Magpie-lark	Ejector	Host	Y	Y	36	Fresh	122.192	0.715	0.585143	150.67	9.896	6.568	0.407	100-8625	21.8546	16.6356	Identified by qualified person	BOWEN	Queensland			fresh		for associated brood parasite see E04389	1+2	1981-10-16	1981-10-16	1981-10-16	18 FEET UP IN MANGO TREE							MUD		NO	Lovell, R.
E04399	E23133	Pallid	Heteroscenes pallidus	Singing honeyeater	Ejector	Cuckoo	Y	Y	25	Fresh	89.0173	0.858	0.963858	103.03	4.402	4.27254	0.221	100-8714	24.1047	17.1993	Identified by qualified person	MOUNT MARY, C.20 KM WSW OF MORGAN	South Australia	-34.1	139.433	fresh		for associated host see E23133	1+1	1992-08-27	1992-08-27	1992-08-27	6 FEET UP IN FOLIAGE OF SMALL BUSH							BARK/GRASSES	WOOL	NO	Ragless, J.C.B.
E06463	E23142	Horsfield's host	Malurus cyaneus	Superb Fairy-wren	Acceptor	Host	Y	Y	57		138.432	0.898	0.648696	77.25	5.553	7.18835	0.068	100-8760	20.9458	15.6566	Identified by qualified person	Dunolly	Victoria	-36.85	143.733			for associated brood parasite see E06463	1+4	1960-10-23	1960-10-23	1960-10-23										NO	Burns, G.
E07232	E23161	Pallid	Heteroscenes pallidus	Strong-billed honeyeater	Ejector	Cuckoo	Y	Y	81	Not fresh	90.97	0.48	0.527646	121.59	8.896	7.31639	0.216	100-8718	24.1659	16.1137	Identified by qualified person	TRUMPETER BAY, NORTH BRUNY ISLAND	Tasmania	-43.1667	147.392	started		BIRD FLUSHED	5	1936-11-20	1936-11-20	1936-11-20	22 FEET UP IN PEPPERMINT	2 FT DOWN DRY LIMB	24.6X20.1,24.2X19.8,24.2X19.9,24.6X20.3,24.6X19.7					HOLLOW	ON OLD TREE SWALLOW NEST	NO	Denne, B.V.A.
E07232	E23161	Pallid host	Melithreptus validirostris	Strong-billed honeyeater	Ejector	Host	Y	Y	89	Fresh	99.3592	0.689	0.693443	119.88	9.554	7.96964	0.165	100-8719	18.2013	14.3243	Identified by qualified person	GREAT BAY, NORTH BRUNY ISLAND	Tasmania	-43.1833	147.383	fresh		SET MARK 2/582/1/337; for associated brood parasite see E07282	1+2	1928-11-01	1928-11-01	1928-11-01	40 FEET UP IN WHITE GUM SAPLING	IN FORK						FINE BARK	WOOL	NO	Johnston, E.A.
E07278	E23157	Pallid	Heteroscenes pallidus	Black-headed honeyeater	Ejector	Cuckoo	Y	N			101.539	1.022	1.00651				0.238	100-8715	23.1221	17.754
E07281	E23160	Pallid	Heteroscenes pallidus	Strong-billed honeyeater	Ejector	Cuckoo	Y	Y	89	Fresh	92.7054	1.051	1.1337	127.65	9.621	7.53702	0.266	100-8716	24.7271	18.1406	Identified by qualified person	GREAT BAY, NORTH BRUNY ISLAND	Tasmania	-43.1833	147.383	fresh		for associated host see E23160	1+2	1928-10-29	1928-10-29	1928-10-29	18 FEET UP IN PEPPERMINT SAPLING	IN FORK						FINE BARK	WOOL	NO	Johnston, E.A.
E07281	E23160	Pallid host	Melithreptus validirostris	Strong-billed honeyeater	Ejector	Host	Y	Y	89	Fresh	132.384	0.965	0.728939	111.68	3.479	3.11515	0.175	100-8717	21.3969	16.2165	Identified by qualified person	GREAT BAY, NORTH BRUNY ISLAND	Tasmania	-43.1833	147.383	fresh		for associated brood parasite see E07281	1+2	1928-10-29	1928-10-29	1928-10-29	18 FEET UP IN PEPPERMINT SAPLING	IN FORK						FINE BARK	WOOL	NO	Johnston, E.A.
E07288	E23167	Pallid	Heteroscenes pallidus	Yellow-throated honeyeater	Ejector	Cuckoo	Y	Y	96		103.275	0.585	0.566448	195.34	44.192	22.6231	0.269	100-8720	24.3571	16.9565	Identified by qualified person	KELSO, WEST TAMAR, mouth of Tamar River	Tasmania	-41.1	146.783	?		for associated host see E23167	1+1	1921-11-21	1921-11-21	1921-11-21	8 FEET UP IN TEA TREE									NO	Green, R.C.
E07290	E23169	Pallid host	Nesoptilotis flavicollis	Yellow-throated honeyeater	Ejector	Host	Y	Y	106		77.4822	0.802	1.03508	98.55	13.137	13.3303	0.139	100-8721	18.6486	14.2498	Identified by qualified person	KELSO, WEST TAMAR, mouth of Tamar River	Tasmania	-41.1	146.783	?		for associated brood parasite see E07290	1+2	1911-11-13	1911-11-13	1911-11-13										NO	Green, R.H.
E07294	E23173	Pallid	Heteroscenes pallidus	Black-headed honeyeater	Ejector	Cuckoo	Y	Y	86	Not fresh	72.0515	1.084	1.50448	117.56	6.657	5.66264	0.238	100-8722	25.8372	17.1785	Identified by qualified person	TRUMPETER BAY, NORTH BRUNY ISLAND	Tasmania	-43.1667	147.392	moderate		BIRD FLUSHED; for associated host see E23173	1+3	1931-11-05	1931-11-05	1931-11-05	UP IN WHITE GUM SAPLING	IN TOP MOST LEAVES						WOOL/GRASS/BARK STRIPS		NO	Denne, R.N.R.
E07294	E23173	Pallid host	Melithreptus affinis	Black-headed honeyeater	Ejector	Host	Y	Y	86	Not fresh	89.49	0.808	0.902894	85.7	3.219	3.75613	0.1	100-8723	18.0545	13.2702	Identified by qualified person	TRUMPETER BAY, NORTH BRUNY ISLAND	Tasmania	-43.1667	147.392	moderate		BIRD FLUSHED; for associated brood parasite see E07294	1+3	1931-11-05	1931-11-05	1931-11-05	UP IN WHITE GUM SAPLING	IN TOP MOST LEAVES						WOOL/GRASS/BARK STRIPS		NO	Denne, R.N.R.
E07295	E23174	Pallid host	Melithreptus affinis	Black-headed honeyeater	Ejector	Host	Y	Y	96	Fresh	75.69	0.926	1.22341	101.91	12.379	12.147	0.111	100-8724	17.5847	12.769	Identified by qualified person	NORTH BRUNY ISLAND	Tasmania	-43.1667	147.383	fresh		for associated brood parasite see E07295	1+2	1921-09-26	1921-09-26	1921-09-26	20 FEET UP IN STRINGYBARK									NO	Johnston, E.A.
E07296	E23175	Pallid	Heteroscenes pallidus	Black-headed honeyeater	Ejector	Cuckoo	Y	Y	96	Fresh	91.61	0.886	0.967143	127.31	6.885	5.40806	0.251	100-8725	23.7374	17.64	Identified by qualified person	NORTH BRUNY ISLAND	Tasmania	-43.1667	147.383	fresh		BIRD OBSERVED; for associated host see E23175	1+3	1921-10-17	1921-10-17	1921-10-17	20 FEET UP IN PEPPERMINT	AMONGST LEAVES OF SMALL BRANCHES								NO	Johnston, E.A.
E07308	E23187	Horsfield's host	Malurus cyaneus	Superb Fairy-wren	Acceptor	Host	Y	N									0.9	100-8761	16.6814	12.306
E07313	E23192	Horsfield's host	Malurus cyaneus	Superb Fairy-wren	Acceptor	Host	Y	Y	106		96.1542	0.684	0.711358	81.29	6.176	7.59749	0.078	100-8762	18.5651	13.0335	Identified by qualified person	KELSO, WEST TAMAR, mouth of Tamar River	Tasmania	-41.1	146.783	?		for associated brood parasite see E07313	1+2	1911-12-06	1911-12-06	1911-12-06	8 FEET UP IN TEA TREE							GRASS/WOOL	FEATHERS	NO	Green, R.C.
E07314	E23193	Shining	Chalcites lucidus	Brown Thornbill	Acceptor	Cuckoo	Y	N
E07314	E23193	Shining host	Acanthiza pusilla	Brown Thornbill	Acceptor	Host	Y	Y	86	Fresh	179.75	0.974	0.541864	78.73	8.836	11.2232	0.069	100-8803	19.5711	13.3108	Identified by qualified person	TRUMPETER BAY, NORTH BRUNY ISLAND	Tasmania	-43.1667	147.392	fresh/slight		BIRD FLUSHED; for associated brood parasite see E07314	1+2	1931-10-26	1931-10-26	1931-10-26	IN GRASS TUFT ON EDGE OF CLIFF							GRASS/COBWEBS/WOOL/FEATHERS		NO	Denne, R.N.R.
E07317	E23196	Shining	Chalcites lucidus	Yellow-rumped Thornbill	Acceptor	Cuckoo	Y	Y	69	Not fresh	58.4333	0.553	0.946379	71.58	3.574	4.99301	0.08	100-8804	17.9703	12.7955	Identified by qualified person	ANTILL PONDS, c.95 km n of Hobart	Tasmania	-42.2	147.4	slight		BIRD FLUSHED; for associated host see E23196	1+3	1948-10-11	1948-10-11	1948-10-11	4 FEET UP IN BOX TREE							GRASS/WOOL	FEATHERS	NO	Green, R.H.
E07317	E23196	Shining host	Acanthiza chrysorrhoa	Yellow-rumped Thornbill	Acceptor	Host	Y	Y	69	Not fresh	167.862	0.814	0.484923	76.68	4.42	5.76421	0.086	100-8805	18.684	12.7361	Identified by qualified person	ANTILL PONDS, c.95 km n of Hobart	Tasmania	-42.2	147.4	slight		BIRD FLUSHED; for associated brood parasite see E07317	1+3	1948-10-11	1948-10-11	1948-10-11	4 FEET UP IN BOX TREE							GRASS/WOOL	FEATHERS	NO	Green, R.H.
E07318	E23197	Shining	Chalcites lucidus	Superb Fairy-wren	Acceptor	Cuckoo	Y	Y	106		132.678	0.814	0.613515	81.702	10.42	12.7537	0.083	100-8806	17.2136	12.6608	Identified by qualified person	KELSO, WEST TAMAR, mouth of Tamar River	Tasmania	-41.1	146.783	?		for associated host see E23197	1+2	1911-01-10	1911-01-10	1911-01-10	15 FEET UP IN BANKSIA									NO	Green, R.C.
E07318	E23197	Shining host	Malurus cyaneus	Superb Fairy-wren	Acceptor	Host	Y	Y	106		55.9304	0.758	1.35526	81.51	8.701	10.6748	0.084	100-8807	17.4944	12.974	Identified by qualified person	KELSO, WEST TAMAR, mouth of Tamar River	Tasmania	-41.1	146.783	?		for associated brood parasite see E07318	1+2	1911-01-10	1911-01-10	1911-01-10	15 FEET UP IN BANKSIA									NO	Green, R.C.
E07478	E23199	Shining	Chalcites lucidus	Brown Thornbill	Acceptor	Cuckoo	Y	Y	50	Not fresh	66.43	0.548	0.824928	68.57	2.47	3.60216	0.076	100-8808	18.3962	12.2469	Identified by qualified person	ROCKLYN, EXETER	Tasmania			moderate		BIRD FLUSHED; for associated host see E23199	1+2	1967-11-28	1967-11-28	1967-11-28	10 FEET UP IN SMALL PINE TREE			3.5"	4.5"			FLAGGY GRASSES/FINER GRASS STEMS	WOOL/FEATHERS	NO	Green, R.H.
E07478	E23199	Shining host	Acanthiza pusilla	Brown Thornbill	Acceptor	Host	Y	Y	50	Not fresh	149.91	1.321	0.881195	66.69	4.556	6.83161	0.066	100-8809	19.55	14.5546	Identified by qualified person	ROCKLYN, EXETER	Tasmania			moderate		BIRD FLUSHED; for associated brood parasite see E07478	1+2	1967-11-28	1967-11-28	1967-11-28	10 FEET UP IN SMALL PINE TREE			3.5"	4.5"			FLAGGY GRASSES/FINER GRASS STEMS	WOOL/FEATHERS	NO	Green, R.H.
E07479	E23200	Shining	Chalcites lucidus	Brown Thornbill	Acceptor	Cuckoo	Y	Y	50	Not fresh	83.721	0.901	1.07619	75.22	1.707	2.26934	0.083	100-8810	17.2136	12.8381	Identified by qualified person	ROCKLYN, EXETER	Tasmania			heavy		for associated host see E23200	1+2	1967-10-21	1967-10-21	1967-10-21	1 FOOT UP IN BLACK BERRY CLUMP			4"				SHORT FLAGGY GRASS	WOOL/FEATHERS/FINER GRASS/THISTLE DOWN/RABBIT FUR	NO	Green, R.H.
E07479	E23200	Shining host	Acanthiza pusilla	Brown Thornbill	Acceptor	Host	Y	Y	50	Not fresh	52.8414	1.08	2.04385	62.69	1.8	2.87127	0.061	100-8811	25.7943	18.8154	Identified by qualified person	ROCKLYN, EXETER	Tasmania			heavy		for associated brood parasite see E07479	1+2	1967-10-21	1967-10-21	1967-10-21	1 FOOT UP IN BLACK BERRY CLUMP			4"				SHORT FLAGGY GRASS	WOOL/FEATHERS/FINER GRASS/THISTLE DOWN/RABBIT FUR	NO	Green, R.H.
E08806	E23206	Pallid	Heteroscenes pallidus	White-naped honeyeater	Ejector	Cuckoo	Y	Y	116		75.97	1.003	1.32026	108.91	3.563	3.27151	0.218	100-8726	23.617	16.8085	Identified by qualified person	LEWIS PONDS, 15 KM ENE OF ORANGE	New South Wales	-33.2667	149.267			SEE INGHAM-LANE EGG COLLECTION RECORD; for associated host see E23206	1+1	1901-10-13	1901-10-13	1901-10-13										NO	Spicer, C.S.
E08806	E23206	Pallid host	Melithreptus lunatus	White-naped honeyeater	Ejector	Host	Y	Y	116		85.2124	0.754	0.884847	101.516	7.802	7.68546	0.123	100-8727	16.9459	12.0716	Identified by qualified person	LEWIS PONDS, 15 KM ENE OF ORANGE	New South Wales	-33.2667	149.267			SEE INGHAM-LANE EGG COLLECTION RECORD; for associated brood parasite see E08806	1+1	1901-10-13	1901-10-13	1901-10-13										NO	Spicer, C.S.
E08809	E23209	Pallid	Heteroscenes pallidus	Yellow-throated miner	Ejector	Cuckoo	Y	Y	112		104.031	1.008	0.96894	116.38	9.16	7.87077	0.24	100-8730	24.5051	17.8446	Identified by qualified person	ORANGE	New South Wales	-33.2833	149.083			SEE INGHAM-LANE EGG COLLECTION RECORD; for associated host see E23209	1+3	1905-09-03	1905-09-03	1905-09-03										NO	Lane, L.M.
E08809	E23209	Pallid host	Manorina flavigula	Yellow-throated miner	Ejector	Host	Y	Y	112		189.09	1.148e-13	6.07118e-14	142.33	16.44	11.5506	0.269	100-8731	16.7614	12.6926	Identified by qualified person	ORANGE	New South Wales	-33.2833	149.083			SEE INGHAM-LANE EGG COLLECTION RECORD; for associated brood parasite see E08809	1+3	1905-09-03	1905-09-03	1905-09-03										NO	Lane, L.M.
E08823	E23223	Horsfield's host	Malurus cyaneus	Superb Fairy-wren	Acceptor	Host	Y	Y	110		80.2974	0.813	1.01249	95.124	21.128	22.211	0.072	100-8763	27.7687	19.4166	Identified by qualified person	ORANGE	New South Wales	-33.2833	149.083			SEE INGHAM-LANE EGG COLLECTION RECORD; for associated brood parasite see E08823	1+4	1907-10-16	1907-10-16	1907-10-16										NO	Lane, L.M.
E08831	E23231	Shining	Chalcites lucidus	Brown Thornbill	Acceptor	Cuckoo	Y	Y	111		68.87	0.926	1.34456	65.06	4.927	7.57301	0.072	100-8812	17.6134	12.2602	Identified by qualified person	ORANGE	New South Wales	-33.2833	149.083			SEE INGHAM-LANE EGG COLLECTION RECORD; for associated host see E23231	1+2	1906-11-17	1906-11-17	1906-11-17										NO	Lane, L.H.
E08831	E23231	Shining host	Acanthiza pusilla	Brown Thornbill	Acceptor	Host	Y	Y	111		126.566	0.717	0.566502	60.92	4.126	6.77282	0.06	100-8813	18.1264	12.468	Identified by qualified person	ORANGE	New South Wales	-33.2833	149.083			SEE INGHAM-LANE EGG COLLECTION RECORD; for associated brood parasite see E08831	1+2	1906-11-17	1906-11-17	1906-11-17										NO	Lane, L.H.
E08832	E23232	Koel	Eudynamys orientalis	Little Friarbird	Ejector	Cuckoo	Y	Y	116		150.081	0.901	0.600343	137.77	4.368	3.1705	0.427	100-8647	30.7919	22.8325	Identified by qualified person	Tolworth environs, Cooktown	Queensland	-15.4667	145.25			SEE INGHAM-LANE EGG COLLECTION RECORD; for associated host see E23232	1+2	1901-11-03	1901-11-03	1901-11-03										NO	Fuller, W.
E08832	E23232	Koel host	Philemon citreogularis	Little Friarbird	Ejector	Host	Y	Y	116		255.045	0.819	0.32112	120.68	8.305	6.88184	0.292	100-8648	18.3672	12.8292	Identified by qualified person	Tolworth environs, Cooktown	Queensland	-15.4667	145.25			SEE INGHAM-LANE EGG COLLECTION RECORD; for associated brood parasite see E08832	1+2	1901-11-03	1901-11-03	1901-11-03										NO	Fuller, W.
E09649	E23247	Shining	Chalcites lucidus	Yellow-rumped Thornbill	Acceptor	Cuckoo	Y	Y	104		114.413	0.52	0.454494	96.73	25.685	26.5533	0.085	100-8814	17.6729	12.855	Identified by qualified person	HEALESVILLE, E OF MELBOURNE	Victoria	-37.65	145.517			for associated host see E23247	1+2	1913-09-30	1913-09-30	1913-09-30										NO	Molesworth, J.M.
E09653	E23251	Shining	Chalcites lucidus	Yellow-rumped Thornbill	Acceptor	Cuckoo	Y	Y	122	Fresh	76.95	0.957	1.24366	74.21	6.185	8.33446	0.079	100-8815	18.2573	12.5131	Identified by qualified person	THE PYRENEES RANGE ENVIRONS, C.30 KM ENE OF ARARAT	Victoria	-37.0833	142.25	fresh		for associated host see E23251	1+4	16/11/1895	16/11/1895	16NOV1895										NO	Hill, G.F.
E09653	E23251	Shining host	Acanthiza chrysorrhoa	Yellow-rumped Thornbill	Acceptor	Host	Y	Y	122	Fresh	48.51	0.657	1.35436	72.29	3.457	4.78213	0.071	100-8816	17.7786	12.9918	Identified by qualified person	THE PYRENEES RANGE ENVIRONS, C.30 KM ENE OF ARARAT	Victoria	-37.0833	142.25	fresh		for associated brood parasite see E09653	1+4	16/11/1895	16/11/1895	16NOV1895										NO	Hill, G.F.
E09655	E23253	Shining	Chalcites lucidus	Yellow-rumped Thornbill	Acceptor	Cuckoo	Y	Y	120		83.3288	1.008	1.20967	79.55	4.388	5.51603	0.097	100-8817	17.4349	13.5093	Identified by qualified person	RINGWOOD, MELBOURNE	Victoria	-37.8	145.217			for associated host see E23253	1	9/10/1897	9/10/1897	09OCT1897										NO	Hill, G.F.
E09660	E23256	Horsfield's host	Malurus cyaneus	Superb Fairy-wren	Acceptor	Host	Y	Y	103		63.0273	1	1.58662	73.78	6.096	8.2624	0.074	100-8764	16.7419	11.8661	Identified by qualified person	BANOOL, YARRA GLEN	Victoria	-38.5667	143.55			for associated brood parasite see E09660	1+3	1914-10-18	1914-10-18	1914-10-18	IN MANGROVES OVER MUD									NO	Molesworth, J.M.
E09663	E23259	Horsfield's	Chalcites basalis	Superb Fairy-wren	Acceptor	Cuckoo	Y	Y	106		86.01	0.48	0.558075	93.5962	10.696	11.4278	0.087	100-8765	16.2676	12.1286	Identified by qualified person	MORANGHURK STATION, C.25 KM ESE OF LETHBRIDGE	Victoria	-38.0167	144.367			for associated host see E23259	1+1	1911-09-07	1911-09-07	1911-09-07										NO	Molesworth, J.M.
E09664	E23260	Horsfield's	Chalcites basalis	Buff-rumped Thornbill	Acceptor	Cuckoo	Y	Y	119		80.01	0.48	0.599925	93.33	11.468	12.2876	0.084	100-8766	17.7786	11.7352	Identified by qualified person	THE PYRENEES RANGE ENVIRONS, C.30 KM ENE OF ARARAT	Victoria	-37.0833	142.25			for associated host see E23260	1+3	13/11/1898	13/11/1898	13NOV1898										NO	Hill, G.F.
E09664	E23260	Horsfield's host	Acanthiza reguloides	Buff-rumped Thornbill	Acceptor	Host	Y	Y	119		82.7836	1.005	1.21401	68.42	5.248	7.67027	0.074	100-8767	16.5011	13.2506	Identified by qualified person	THE PYRENEES RANGE ENVIRONS, C.30 KM ENE OF ARARAT	Victoria	-37.0833	142.25			for associated brood parasite see E09664	1+3	13/11/1898	13/11/1898	13NOV1898										NO	Hill, G.F.
E09665	E23261	Horsfield's	Chalcites basalis	Brown Thornbill	Acceptor	Cuckoo	Y	Y	119		70.5959	0.965	1.36694	88.03	7.405	8.41191	0.081	100-8768	17.5393	12.2139	Identified by qualified person	THE PYRENEES RANGE ENVIRONS, C.30 KM ENE OF ARARAT	Victoria	-37.0833	142.25			for associated host see E23261; one egg only which is presumably the cuckoo not the host. As the nest has not been kept, the host occurrence is therefore a human observation/event as opposed to a preserved specimen/physical object.	1	7/11/1898	7/11/1898	07NOV1898										NO	Hill, G.F.
E09670	E23265	Koel	Eudynamys orientalis	Magpie-lark	Ejector	Cuckoo	Y	Y	53		167.161	0.981	0.586861	176.86	9.585	5.41954	0.768	100-8649	35.989	24.9392	Identified by qualified person	FERNY GULLY, MOUNT NOBBY, E OF LOWOOD	Queensland	-27.45	152.667			for associated host see E23265	1+2	1964-01-10	1964-01-10	1964-01-10	10 FEET UP IN TREE IN GULLY NEAR DAM	ON A THIN LIMB						WET MUD/GRASS	FINE GRASS/FEATHERS	NO	Voigt, C.
E09724	E23266	Shining host	Acanthiza lineata	Striated Thornbill	Acceptor	Host	Y	Y	68		49.339	1.006	2.03896	73.563	3.707	5.03922	0.062	100-8818	31.5155	21.8677	Identified by qualified person	PLUMPTON NEAR DOONSIDE, 25 MILES W OF SYDNEY	New South Wales	-33.75	150.833		OPEN FOREST	THORNBILL SITTING ON EGGS; for associated brood parasite see E09724	1+1	1949-09-08	1949-09-08	1949-09-08	9 FEET UP IN IRONBARK SAPLING	ATTACHED TO LEAFY TWIG						BARK/SPIDERS EGG BAGS	FEATHERS	NO	Wood, E.A.
E09742	E23268	Horsfield's	Chalcites basalis	Southern Whiteface	Acceptor	Cuckoo	Y	Y	112		80.9512	1.008	1.24519	109.09	14.125	12.948	0.085	100-8769	16.9591	12.0223	Identified by qualified person	TORQUAY, SW OF GEELONG	Victoria	-38.3167	144.317			for associated host see E23268	1+2	1905-11-16	1905-11-16	1905-11-16										NO	Godfrey, F.P.
E09742	E23268	Horsfield's host	Aphelocephala leucopsis	Southern Whiteface	Acceptor	Host	Y	Y	112		81.77	0.48	0.587012	101.33	15.16	14.961	0.089	100-8770	24.1781	17.1258	Identified by qualified person	TORQUAY, SW OF GEELONG	Victoria	-38.3167	144.317			for associated brood parasite see E09742	1+2	1905-11-16	1905-11-16	1905-11-16										NO	Godfrey, F.P.
E10735	E23283	Koel host	Sphecotheres vieilloti	Australasian Figbird	Ejector	Host	Y	Y	41	Not fresh	139.689	1.008	0.721604	156.16	7.578	4.85272	0.491	100-8650	18.018	12.1541	Identified by qualified person	WOODY HEAD, ILUKA, CLARENCE RIVER	New South Wales			slight .2		for associated brood parasite see E10735	1+3	1976-11-19	1976-11-19	1976-11-19										NO	Crisp, J.
E11487	E23386	Pallid	Heteroscenes pallidus	White-breasted woodswallow	Ejector	Cuckoo	Y	Y	55		102.93	0.548	0.532401	105.38	11.221	10.6481	0.191	100-8732	23.1966	17.3812	Identified by qualified person	BELMORE SWAMP, C.12 KM E OF KEMPSEY	New South Wales	-31.1	152.95			for associated host see E23386	1+2	1962-11-17	1962-11-17	1962-11-17										NO	Mason, E.C.
E11487	E23386	Pallid host	Artamus leucorynchus	White-breasted woodswallow	Ejector	Host	Y	Y	55		435.683	1.206	0.276807	113.58	5.293	4.66015	0.215	100-8733	17.1031	12.1068	Identified by qualified person	BELMORE SWAMP, C.12 KM E OF KEMPSEY	New South Wales	-31.1	152.95			for associated brood parasite see E11487	1+2	1962-11-17	1962-11-17	1962-11-17										NO	Mason, E.C.
E11518	E23417	Horsfield's host	Malurus cyaneus	Superb Fairy-wren	Acceptor	Host	Y	Y	58		81.29	0.926	1.13913	72.99	6.382	8.74366	0.069	100-8771	16.6417	11.4361	Identified by qualified person	NEW LAMBTON, NEWCASTLE	New South Wales					for associated brood parasite see E11518	1+3	1959-09-12	1959-09-12	1959-09-12										NO	Gwynne
E11519	E23418	Horsfield's	Chalcites basalis	Superb Fairy-wren	Acceptor	Cuckoo	Y	Y	47		77.2233	0.952	1.23279	80.96	5.145	6.35499	0.086	100-8772	17.9703	12.6766	Identified by qualified person	DOONSIDE, SYDNEY	New South Wales	-33.7667	150.867			for associated host see E23418	1+2	1970-10-20	1970-10-20	1970-10-20										NO	Gwynne, A.J.
E11519	E23418	Horsfield's host	Malurus cyaneus	Superb Fairy-wren	Acceptor	Host	Y	Y	47		78.8067	1.007	1.27781	75.9	3.196	4.2108	0.064	100-8773	19.5737	12.2139	Identified by qualified person	DOONSIDE, SYDNEY	New South Wales	-33.7667	150.867			for associated brood parasite see E11519	1+2	1970-10-20	1970-10-20	1970-10-20										NO	Gwynne, A.J.
E11526	E23425	Shining	Chalcites lucidus	Striated Thornbill	Acceptor	Cuckoo	Y	Y	46		63.7885	0.863	1.35291	66.56	1.758	2.64123	0.07	100-8819	17.1633	11.9865	Identified by qualified person	NEW LAMBTON, NEWCASTLE	New South Wales					for associated host see E23425	3	1971-09-03	1971-09-03	1971-09-03										NO	Walker, G.L.
E11526	E23425	Shining host	Acanthiza lineata	Striated Thornbill	Acceptor	Host	Y	Y	46		118.534	0.788	0.664787	64.46	5.972	9.26466	0.053	100-8820	32.6838	23.4422	Identified by qualified person	NEW LAMBTON, NEWCASTLE	New South Wales					for associated brood parasite see E11526	3	1971-09-03	1971-09-03	1971-09-03										NO	Walker, G.L.
E11527	E23426	Shining	Chalcites lucidus	Yellow-rumped Thornbill	Acceptor	Cuckoo	Y	Y	45		67.645	0.937	1.38517	61.11	2.64	4.32008	0.07	100-8821	17.2565	12.0818	Identified by qualified person	YARROWITCH, C.57 KM E OF WALCHA	New South Wales					for associated host see E23426	1+2	1972-10-06	1972-10-06	1972-10-06										NO	Osborne, H.
E11527	E23426	Shining host	Acanthiza chrysorrhoa	Yellow-rumped Thornbill	Acceptor	Host	Y	Y	45		62.2308	0.28	0.449938	66.08	3.195	4.83505	0.067	100-8822	26.6784	19.7055	Identified by qualified person	YARROWITCH, C.57 KM E OF WALCHA	New South Wales					for associated brood parasite see E11527	1+2	1972-10-06	1972-10-06	1972-10-06										NO	Osborne, H.
E11535	E23434	Koel	Eudynamys orientalis	Australasian Figbird	Ejector	Cuckoo	Y	N			158.94	0.735	0.462439				0.86	100-8651	36.6667	26.5865
E11535	E23434	Koel host	Sphecotheres vieilloti	Australasian Figbird	Ejector	Host	Y	Y	27		154.07	0.907	0.588693	160	10.65	6.65625	0.525	100-8652	19.3942	14.8462	Identified by qualified person	SKYRINGVILLE, BURNETT RIVER MOUTH, NE OF BUNDABERG	Queensland					for associated brood parasite see E11535	1+3	1990-11-07	1990-11-07	1990-11-07										NO	Milton, D.
E11536	E23435	Koel	Eudynamys orientalis	Magpie-lark	Ejector	Cuckoo	Y	Y	41		159.988	1.021	0.638171	166.51	3.733	2.24191	0.728	100-8653	33.8259	24.3872	Identified by qualified person	BALDWIN SWAMP, BUNDABERG	Queensland					for associated host see E23435	2+2	1976-12-02	1976-12-02	1976-12-02										NO	Milton, D.
E11536	E23435	Koel host	Grallina cyanoleuca	Magpie-lark	Ejector	Host	Y	Y	41		118.238	0.802	0.678294	138.79	3.338	2.40507	0.322	100-8654	15.7605	11.7634	Identified by qualified person	BALDWIN SWAMP, BUNDABERG	Queensland					for associated brood parasite see E11536	2+2	1976-12-02	1976-12-02	1976-12-02										NO	Milton, D.
E11762	E23445	Pallid	Heteroscenes pallidus	Fuscous honeyeater	Ejector	Cuckoo	Y	Y	51		91.9623	0.919	0.999323	117.75	5.676	4.82038	0.245	100-8736	17.0362	1.13082	Identified by qualified person	MUSWELLBROOK	New South Wales					for associated host see E23445	1+1	1966-10-30	1966-10-30	1966-10-30										NO	Milton, L.E. and Hallet, K.W.
E11762	E23445	Pallid host	Ptilotula fusca	Fuscous honeyeater	Ejector	Host	Y	Y	51		70	0	0	82.53	2.72	3.29577	0.103	100-8737	24.4277	18.0462	Identified by qualified person	MUSWELLBROOK	New South Wales					for associated brood parasite see E11762	1+1	1966-10-30	1966-10-30	1966-10-30										NO	Milton, L.E. and Hallet, K.W.
E12516	E23472	Horsfield's	Chalcites basalis	Superb Fairy-wren	Acceptor	Cuckoo	Y	Y	116	Fresh	91.6155	0.802	0.875398	87.55	5.608	6.40548	0.086	100-8774	23.8216	18.1878	Identified by qualified person	WARMGA PARK STATION, 8 KM SE OF BELL	Queensland	-26.9667	151.5	fresh	POPLAR BOX/BOTTLE TREES/BRIGALOW WOODLAND	for associated host see E23472	1+2	2001-12-11	2001-12-11	2001-12-11	0.6 M UP IN SMALL SHRUB	AMONGST SEVERAL VERTICAL STEMS		160MM	80MM			GRASS STEMS/LEAF TISSUE	FINER GRASS STEMS/FEATHERS/FUR	NO	Seton, D.H.C.
E12516	E23472	Horsfield's host	Malurus cyaneus	Superb Fairy-wren	Acceptor	Host	Y	Y	116	Fresh	93.5567	0.753	0.80486	78.48	14.58	18.578	0.069	100-8775	25.7225	18.6936	Identified by qualified person	WARMGA PARK STATION, 8 KM SE OF BELL	Queensland	-26.9667	151.5	fresh	POPLAR BOX/BOTTLE TREES/BRIGALOW WOODLAND	for associated brood parasite see E12516	1+2	2001-12-11	2001-12-11	2001-12-11	0.6 M UP IN SMALL SHRUB	AMONGST SEVERAL VERTICAL STEMS		160MM	80MM			GRASS STEMS/LEAF TISSUE	FINER GRASS STEMS/FEATHERS/FUR	NO	Seton, D.H.C.
E12537	E23492	Koel	Eudynamys orientalis	Little Friarbird	Ejector	Cuckoo	N	Y									0.662	100-8655	17.3755	11.9628
E12537	E23492	Koel host	Grallina cyanoleuca	Little Friarbird	Ejector	Host	Y	Y			109.611	1.009	0.920527				0.235	100-8656	30.07	21.4819
E12539	E23494	Koel	Eudynamys orientalis	Little Friarbird	Ejector	Cuckoo	Y	N			171.16	1.003	0.586001				0.544	100-8661	32.5665	23.7803
E12539	E23494	Koel host	Philemon citreogularis	Little Friarbird	Ejector	Host	Y	Y	53	Not fresh	97.9659	0.381	0.388911	115.13	6.942	6.02971	0.241	100-8662	29.5145	22.578	Identified by qualified person	SWANS LAGOON, BURDEKIN RIVER, C.70 KM SSW OF AYR	Queensland	-20.1167	147.258	0.3	OPEN FOREST	for associated brood parasite see E12539	1+1	1964-11-09	1964-11-09	1964-11-09	30 FEET UP IN BLOODWOOD TREE	AT END OF TOPMOST DROOPING BRANCH		8"	3.5"	3.75"	2.25"	DRY GRASS STEMS/INSECT MATERIAL		NO	Seton, D.H.C.
E12541	E23496	Koel	Eudynamys orientalis	Noisy Friarbird	Ejector	Cuckoo	Y	Y	53	Fresh	147.285	0.979	0.664696	152.41	1.799	1.18037	0.634	100-8663	31.4702	21.8553	Identified by qualified person	SWANS LAGOON, BURDEKIN RIVER, C.70 KM SSW OF AYR	Queensland	-20.1167	147.258	fresh	OPEN FOREST/TI-TREE PATCHES	BIRD FLUSHED; for associated host see E23496	1+3	1964-12-17	1964-12-17	1964-12-17	12 FEET UP IN A SMALL BROAD LEAFED TI-TREE	ATTACHED TO OUTER DROOPING BRANCHLETS		6.5"	5.5"	3.5"	2"	TI-TREE BARK/ROOTLETS/VINE TENDRILS/INSECT MATERIAL	CUP OF LONG SLENDER TWIGS THEN GRASS STEMS	NO	Seton, D.H.C.
E12541	E23496	Koel host	Philemon corniculatus	Noisy Friarbird	Ejector	Host	Y	Y	53	Fresh	135	1.228	0.90963	138.72	7.414	5.34458	0.371	100-8664	33.804	23.6289	Identified by qualified person	SWANS LAGOON, BURDEKIN RIVER, C.70 KM SSW OF AYR	Queensland	-20.1167	147.258	fresh	OPEN FOREST/TI-TREE PATCHES	BIRD FLUSHED; for associated brood parasite see E12541	1+3	1964-12-17	1964-12-17	1964-12-17	12 FEET UP IN A SMALL BROAD LEAFED TI-TREE	ATTACHED TO OUTER DROOPING BRANCHLETS		6.5"	5.5"	3.5"	2"	TI-TREE BARK/ROOTLETS/VINE TENDRILS/INSECT MATERIAL	CUP OF LONG SLENDER TWIGS THEN GRASS STEMS	NO	Seton, D.H.C.
E12542	E23497	Koel	Eudynamys orientalis	Noisy Friarbird	Ejector	Cuckoo	Y	Y	30	Fresh	155.509	0.892	0.573599	169.91	8.321	4.8973	0.662	100-8665	33.4629	23.9458	Identified by qualified person	Woodgate, ca.35km northeast of Childers	Queensland	-25.0997	152.558	fresh	COASTAL DUNES/CASUARINA/BANKSIA WOODLAND	FRIARBIRD FLUSHED; for associated host see E23497	2+1	1987-12-05	1987-12-05	1987-12-05	4.5 M UP IN SOAP TREE (MELALEUCA SP?)	NEAR END OF HORIZONTAL BRANCH	SEE DATA CARD	140X120MM	110MM	90MM	80MM	PAPERBARK/INSECT SILK/VINE	LONG THIN PLANT STEMS	NO	Seton, D.H.C.
E12542	E23497	Koel	Eudynamys orientalis	Noisy Friarbird	Ejector	Cuckoo	Y	Y	30	Fresh	162.194	0.668	0.411853	189.02	13.37	7.07333	0.689	100-8666	32.8179	23.7457	Identified by qualified person	Woodgate, ca.35km northeast of Childers	Queensland	-25.0997	152.558	fresh	COASTAL DUNES/CASUARINA/BANKSIA WOODLAND	FRIARBIRD FLUSHED; for associated host see E23497	2+1	1987-12-05	1987-12-05	1987-12-05	4.5 M UP IN SOAP TREE (MELALEUCA SP?)	NEAR END OF HORIZONTAL BRANCH	SEE DATA CARD	140X120MM	110MM	90MM	80MM	PAPERBARK/INSECT SILK/VINE	LONG THIN PLANT STEMS	NO	Seton, D.H.C.
E12542	E23497	Koel host	Philemon corniculatus	Noisy Friarbird	Ejector	Host	Y	Y	30	Fresh	121.609	0.831	0.68334	141.44	3.804	2.68948	0.417	100-8667	32.7514	23.5029	Identified by qualified person	Woodgate, ca.35km northeast of Childers	Queensland	-25.0997	152.558	fresh	COASTAL DUNES/CASUARINA/BANKSIA WOODLAND	FRIARBIRD FLUSHED; for associated brood parasite see E12542	2+1	1987-12-05	1987-12-05	1987-12-05	4.5 M UP IN SOAP TREE (MELALEUCA SP?)	NEAR END OF HORIZONTAL BRANCH	SEE DATA CARD	140X120MM	110MM	90MM	80MM	PAPERBARK/INSECT SILK/VINE	LONG THIN PLANT STEMS	NO	Seton, D.H.C.
E12543	E23498	Koel	Eudynamys orientalis	Australasian Figbird	Ejector	Cuckoo	Y	Y	36	Not fresh	167.925	0.471	0.280483	176.69	6.503	3.68046	0.764	100-8668	33.3372	23.5356	Identified by qualified person	MIDDLE CREEK, BUSTARD BAY, C.30 KM NE OF MIRIAM VALE	Queensland	-24.1333	151.767	20%+10%	RIVER MOUTH MANGROVES ON TIDAL SAND/SILT ISLAND	for associated host see E23498	1+2	1981-11-24	1981-11-24	1981-11-24	3 M UP IN WHITE MANGROVE	AMONGST LEAFY GROWTH NEAR CENTRE OF TREE	SEE DATA CARD	150MM	80MM	90MM	45MM	SLENDER TWIGS/PLANT STEMS/VINE TENDRILS/ROOTLETS	FINER TWIGS	NO	Seton, D.H.C.
E12543	E23498	Koel host	Sphecotheres vieilloti	Australasian Figbird	Ejector	Host	Y	Y	36	Not fresh	129.92	0.686	0.528017	154.14	7.136	4.62956	0.52	100-8669	33.3064	22.763	Identified by qualified person	MIDDLE CREEK, BUSTARD BAY, C.30 KM NE OF MIRIAM VALE	Queensland	-24.1333	151.767	20%+10%	RIVER MOUTH MANGROVES ON TIDAL SAND/SILT ISLAND	for associated brood parasite see E12543	1+2	1981-11-24	1981-11-24	1981-11-24	3 M UP IN WHITE MANGROVE	AMONGST LEAFY GROWTH NEAR CENTRE OF TREE	SEE DATA CARD	150MM	80MM	90MM	45MM	SLENDER TWIGS/PLANT STEMS/VINE TENDRILS/ROOTLETS	FINER TWIGS	NO	Seton, D.H.C.
E12544	E23499	Koel	Eudynamys orientalis	Australasian Figbird	Ejector	Cuckoo	Y	Y	31	Not fresh	155.65	0.695	0.446515	161.58	3.295	2.03924	0.705	100-8670	35.1109	24.8425	Identified by qualified person	MIDDLE CREEK, BUSTARD BAY, C.30 KM NE OF MIRIAM VALE	Queensland	-24.1333	151.767	10%+fresh	RIVER MOUTH MANGROVES ON TIDAL SAND/SILT ISLAND	for associated host see E23499	1+2	1986-12-22	1986-12-22	1986-12-22	2.5 M UP IN GREY MANGROVE	THIN FORK AT END OF LONG SPREADING HORIZONTAL LIMB	SEE DATA CARD	160MM	90MM	100MM	60MM	LONG VINE TENDRILS/PLANT STEMS/TWIGS	SMALL FORKED TWIGS	NO	Seton, D.H.C.
E12544	E23499	Koel host	Sphecotheres vieilloti	Australasian Figbird	Ejector	Host	Y	Y	31	Not fresh	134.299	0.678	0.504843	147.93	3.194	2.15913	0.531	100-8671	28.4046	20.8208	Identified by qualified person	MIDDLE CREEK, BUSTARD BAY, C.30 KM NE OF MIRIAM VALE	Queensland	-24.1333	151.767	10%+fresh	RIVER MOUTH MANGROVES ON TIDAL SAND/SILT ISLAND	for associated brood parasite see E12544	1+2	1986-12-22	1986-12-22	1986-12-22	2.5 M UP IN GREY MANGROVE	THIN FORK AT END OF LONG SPREADING HORIZONTAL LIMB	SEE DATA CARD	160MM	90MM	100MM	60MM	LONG VINE TENDRILS/PLANT STEMS/TWIGS	SMALL FORKED TWIGS	NO	Seton, D.H.C.
E12545	E23500	Koel	Eudynamys orientalis	Australasian Figbird	Ejector	Cuckoo	Y	Y	30	Fresh	156.855	0.992	0.632432	164.14	5.992	3.65054	0.712	100-8672	34.2707	25.4026	Identified by qualified person	MIDDLE CREEK, BUSTARD BAY, C.30 KM NE OF MIRIAM VALE	Queensland	-24.1333	151.767	fresh	RIVER MOUTH MANGROVES ON TIDAL SAND/SILT ISLAND	for associated host see E23500	1+2	1987-01-04	1987-01-04	1987-01-04	2 M UP IN GREY MANGROVE	NEAR END OF SPRAWLING HORIZONTAL LIMB	SEE DATA CARD	170MM	70MM	100MM	40MM		CASUARINA BRANCHLETS/SLENDER TWIGS	NO	Seton, D.H.C.
E12545	E23500	Koel host	Sphecotheres vieilloti	Australasian Figbird	Ejector	Host	Y	Y	30	Fresh	190.54	0.874	0.458696	149.34	3.292	2.20437	0.509	100-8673	27.9611	20.9049	Identified by qualified person	MIDDLE CREEK, BUSTARD BAY, C.30 KM NE OF MIRIAM VALE	Queensland	-24.1333	151.767	fresh	RIVER MOUTH MANGROVES ON TIDAL SAND/SILT ISLAND	for associated brood parasite see E12545	1+2	1987-01-04	1987-01-04	1987-01-04	2 M UP IN GREY MANGROVE	NEAR END OF SPRAWLING HORIZONTAL LIMB	SEE DATA CARD	170MM	70MM	100MM	40MM		CASUARINA BRANCHLETS/SLENDER TWIGS	NO	Seton, D.H.C.
E12546	E23501	Koel	Eudynamys orientalis	Magpie-lark	Ejector	Cuckoo	Y	Y	39	Not fresh	170.463	0.825	0.483976	170.3	4.054	2.3805	0.64	100-8674	33.1844	24.6621	Identified by qualified person	LOWOOD, 70 C.KM W OF BRISBANE	Queensland	-27.4667	152.583	0.1	OPEN IRONWOOD/GRASSLAND	for associated host see E23501	1+2	1978-02-05	1978-02-05	1978-02-05	25 FEET UP IN ROUGH-BARKED APPLE TREE	ON HORIZONTAL LIMB						MUD/FEATHERS/COARSE GRASS STEMS	HORSE HAIR/ROOTLETS/GRASS STEMS/FEATHERS	NO	Seton, D.H.C.
E12546	E23501	Koel host	Grallina cyanoleuca	Magpie-lark	Ejector	Host	Y	Y	39	Not fresh	128.425	0.796	0.619819	139.47	5.519	3.95712	0.374	100-8675	30.636	22.3439	Identified by qualified person	LOWOOD, 70 C.KM W OF BRISBANE	Queensland	-27.4667	152.583	0.1	OPEN IRONWOOD/GRASSLAND	for associated brood parasite see E12546	1+2	1978-02-05	1978-02-05	1978-02-05	25 FEET UP IN ROUGH-BARKED APPLE TREE	ON HORIZONTAL LIMB						MUD/FEATHERS/COARSE GRASS STEMS	HORSE HAIR/ROOTLETS/GRASS STEMS/FEATHERS	NO	Seton, D.H.C.
E12548	E23503	Koel	Eudynamys orientalis	Magpie-lark	Ejector	Cuckoo	Y	Y	35	Not fresh	138.001	0.747	0.541301	158.37	6.777	4.27922	0.658	100-8676	34.9242	23.1622	Identified by qualified person	KELVIN GROVE, 3 KM N OF BRISBANE GPO	Queensland	-27.4167	153	15%+1x10%,2xfresh	PARKLAND	MAGPIE-LARK FLUSHED; for associated host see E23503	1+3	1982-12-14	1982-12-14	1982-12-14	14 M UP IN BLUE GUM	ON SLENDER HORIZONTAL LIMB	SEE DATA CARD	140MM	110MM	110MM	55MM	MUD/GRASS	GRASS/FINE PLANT STEMS/NYLON THREAD	NO	Seton, D.H.C.
E12548	E23503	Koel host	Grallina cyanoleuca	Magpie-lark	Ejector	Host	Y	Y	35	Not fresh	133.549	0.869	0.650695	143.41	3.872	2.69995	0.387	100-8677	19.1705	13.4296	Identified by qualified person	KELVIN GROVE, 3 KM N OF BRISBANE GPO	Queensland	-27.4167	153	15%+1x10%,2xfresh	PARKLAND	MAGPIE-LARK FLUSHED; for associated brood parasite see E12548	1+3	1982-12-14	1982-12-14	1982-12-14	14 M UP IN BLUE GUM	ON SLENDER HORIZONTAL LIMB	SEE DATA CARD	140MM	110MM	110MM	55MM	MUD/GRASS	GRASS/FINE PLANT STEMS/NYLON THREAD	NO	Seton, D.H.C.
E13361	E23509	Koel	Eudynamys orientalis	Noisy Friarbird	Ejector	Cuckoo	Y	Y	70	Fresh	152.35	1.153	0.75681	175.62	16.548	9.42262	0.67	100-8678	34.8308	23.8156	Identified by qualified person	SANDGATE, NORTH BRISBANE	Queensland	-27.3167	153.05	fresh, 1 week		for associated host see E23509	1+2	1947-10-21	1947-10-21	1947-10-21	30 FEET UP IN LEARGE GUM TREE	SUSPENDED AMONGST OUTER GREEN LEAVES	29.3X21.9;30.2X22; KOEL 32.8X24.3							NO	Dobson, R.
E13361	E23509	Koel host	Philemon corniculatus	Noisy Friarbird	Ejector	Host	Y	Y	70	Fresh	150.92	1.003	0.664591	162.71	5.938	3.64944	0.44	100-8679	18.1361	13.5788	Identified by qualified person	SANDGATE, NORTH BRISBANE	Queensland	-27.3167	153.05	fresh, 1 week		for associated brood parasite see E13361	1+2	1947-10-21	1947-10-21	1947-10-21	30 FEET UP IN LEARGE GUM TREE	SUSPENDED AMONGST OUTER GREEN LEAVES	29.3X21.9;30.2X22; KOEL 32.8X24.3							NO	Dobson, R.
E13789	E23510	Pallid	Heteroscenes pallidus	Yellow-plumed honeyeater	Ejector	Cuckoo	Y	Y	36	Fresh	104.115	1.003	0.963354	127.91	9.213	7.20272	0.229	100-8738	32.6346	24.0206	Identified by qualified person	C.30 KM SE OF COBAR ON ROAD TO NYMAGEE	New South Wales	-31.75	145.967	fresh	MALLEE	BIRD OBSERVED; for associated host see E23510	1+1	1981-10-06	1981-10-06	1981-10-06	7 FEET UP IN MALLEE GUM									NO	Kershaw, O.J.
E13789	E23510	Pallid host	Ptilotula ornata	Yellow-plumed honeyeater	Ejector	Host	Y	Y	36	Fresh	383.164	0.996	0.259941	101.94	16.012	15.7073	0.104	100-8739	16.8021	11.8661	Identified by qualified person	C.30 KM SE OF COBAR ON ROAD TO NYMAGEE	New South Wales	-31.75	145.967	fresh	MALLEE	BIRD OBSERVED; for associated brood parasite see E13789	1+1	1981-10-06	1981-10-06	1981-10-06	7 FEET UP IN MALLEE GUM									NO	Kershaw, O.J.
E13790	E23511	Pallid	Heteroscenes pallidus	Grey-fronted honeyeater	Ejector	Cuckoo	Y	N			87.3878	0.931	1.06537				0.179	100-8740	22.5069	17.0305
E13790	E23511	Pallid host	Ptilotula plumula	Grey-fronted honeyeater	Ejector	Host	Y	Y	36	Not fresh	67.625	0.981	1.45065	87.87	8.972	10.2105	0.094	100-8741	16.2377	12.6646	Identified by qualified person	COBAR COMMON	New South Wales	-31.5	145.833	heavy		for associated brood parasite see E13790	1+2	1981-10-12	1981-10-12	1981-10-12	6 FEET UP IN MALLEE GUM	IN DROOPING BRANCH								NO	Kershaw, O.J.
E13801	E23522	Horsfield's	Chalcites basalis	Brown Thornbill	Acceptor	Cuckoo	Y	Y	43	Fresh	93.46	1.153	1.23368	107.27	16.615	15.489	0.088	100-8776	22.6747	16.3374	Identified by qualified person	YALLAH, C.4.5 KM S OF DAPTO	New South Wales	-34.5333	150.8	fresh		BIRD OBSERVED BUILDING NEST; for associated host see E23522	1+2	1974-08-22	1974-08-22	1974-08-22	IN LONG GRASS									NO	Kershaw, J.
E13808	E23529	Shining	Chalcites lucidus	Yellow-rumped Thornbill	Acceptor	Cuckoo	Y	Y	36	Not fresh	113.39	1.003	0.884558	83.33	10.69	12.8285	0.081	100-8823	18.6918	12.6608	Identified by qualified person	PADDYS RIVER, C.12 KM NE OF MARULAN	New South Wales	-34.6417	150.1	slight	WET SCLEROPHYLL FOREST	for associated host see E23529	1+3	1981-10-12	1981-10-12	1981-10-12	4 FEET UP IN DROOPING BLACK WATTLE									NO	Kershaw, J.
E13808	E23529	Shining host	Acanthiza chrysorrhoa	Yellow-rumped Thornbill	Acceptor	Host	Y	Y	36	Not fresh	68.895	0.937	1.36004	72.27	3.556	4.92044	0.061	100-8824	16.2527	12.279	Identified by qualified person	PADDYS RIVER, C.12 KM NE OF MARULAN	New South Wales	-34.6417	150.1	slight	WET SCLEROPHYLL FOREST	for associated brood parasite see E13808	1+3	1981-10-12	1981-10-12	1981-10-12	4 FEET UP IN DROOPING BLACK WATTLE									NO	Kershaw, J.
E13809	E23530	Shining	Chalcites lucidus	Brown Thornbill	Acceptor	Cuckoo	Y	Y	41	Fresh	68.0347	0.651	0.956865	82.83	9.063	10.9417	0.095	100-8825	18.8556	12.3336	Identified by qualified person	DURRAN DURRA, BRAIDWOOD/NERRIGA ROAD	New South Wales	-35.3167	149.883	fresh	TALL WET EUCALYPT FOREST	for associated host see E23530	1+1	1976-09-02	1976-09-02	1976-09-02	IN GRASS AT BASE OF PAPERBARK TREE									NO	Kershaw, J.
E13809	E23530	Shining host	Acanthiza pusilla	Brown Thornbill	Acceptor	Host	Y	Y	41	Fresh	64.7798	0.88	1.35845	77.35	16.547	21.3924	0.07	100-8826	32.7514	22.578	Identified by qualified person	DURRAN DURRA, BRAIDWOOD/NERRIGA ROAD	New South Wales	-35.3167	149.883	fresh	TALL WET EUCALYPT FOREST	for associated brood parasite see E13809	1+1	1976-09-02	1976-09-02	1976-09-02	IN GRASS AT BASE OF PAPERBARK TREE									NO	Kershaw, J.
E13810	E23531	Shining	Chalcites lucidus	Yellow-rumped Thornbill	Acceptor	Cuckoo	Y	N			68.75	0.863	1.25527				0.077	100-8827	19.8141	13.0929
E13810	E23531	Shining host	Acanthiza chrysorrhoa	Yellow-rumped Thornbill	Acceptor	Host	Y	Y	43	Fresh	250.385	0.471	0.18811	76.46	4.934	6.45305	0.068	100-8828	34.3699	22.2081	Identified by qualified person	BULLIES CROSSING, LACHLAN RIVER, C.13 KM N OF DALTON	New South Wales	-34.6	149.167	fresh	DRY SCLEROPHYLL FOREST	for associated brood parasite see E13810	1+3	1974-10-28	1974-10-28	1974-10-28	5 FEET UP IN GUM TREE	IN DROOPING BRANCH								NO	Kershaw, J.
E13816	E23537	Koel	Eudynamys orientalis	Noisy Friarbird	Ejector	Cuckoo	Y	Y	36	Not fresh	162.84	1.007	0.618398	173.22	10.866	6.27295	0.723	100-8680	18.7435	12.4387	Identified by qualified person	STATION CREEK, YURAYGIR NP, C.4 KM NNE OF RED ROCK	New South Wales	-29.9556	153.25	slight		for associated host see E23537	1+2	1981-12-05	1981-12-05	1981-12-05	20 FEET UP IN PAPERBARK TREE							GRASS/BARK	FINE GRASS	NO	Dean, G.
E13816	E23537	Koel host	Philemon corniculatus	Noisy Friarbird	Ejector	Host	Y	Y	36	Not fresh	149.101	1.008	0.676051	143.14	1.896	1.32458	0.468	100-8681	29.7919	21.5607	Identified by qualified person	STATION CREEK, YURAYGIR NP, C.4 KM NNE OF RED ROCK	New South Wales	-29.9556	153.25	slight		for associated brood parasite see E13816	1+2	1981-12-05	1981-12-05	1981-12-05	20 FEET UP IN PAPERBARK TREE							GRASS/BARK	FINE GRASS	NO	Dean, G.
E13817	E23538	Koel	Eudynamys orientalis	Noisy Friarbird	Ejector	Cuckoo	Y	Y	47	Not fresh	173.177	1	0.577443	166.72	5.674	3.40331	0.722	100-8682	35.896	24.4277	Identified by qualified person	STATION CREEK, YURAYGIR NP, C.4 KM NNE OF RED ROCK	New South Wales	-29.9556	153.25	slight		for associated host see E23538	1+2	1970-01-01	1990-12-31	C.1970-90	20 FEET UP IN GUM TREE	IN DROOPING BRANCH								NO	Dean, G.
E13817	E23538	Koel host	Philemon corniculatus	Noisy Friarbird	Ejector	Host	Y	N			116.589	0.901	0.7728				0.453	100-8683	18.0297	12.2007
E13818	E23539	Koel	Eudynamys orientalis	Magpie-lark	Ejector	Cuckoo	Y	N			166.511	0.857	0.514682				0.795	100-8686	35.526	24.4277
E13818	E23539	Koel host	Grallina cyanoleuca	Magpie-lark	Ejector	Host	Y	Y	37	Not fresh	118.54	0.874	0.737304	141.2	6.065	4.29533	0.405	100-8687	19.767	13.877	Identified by qualified person	COFFS HARBOUR DISTRICT	New South Wales	-30.3	153.133	slight		for associated brood parasite see E13818	1+2	1980-12-12	1980-12-12	1980-12-12	30 FEET UP IN PAPERBARK TREE									NO	Dean, G.
E15644	E23546	Shining	Chalcites lucidus	Yellow-rumped Thornbill	Acceptor	Cuckoo	Y	N									0.095
E15646	E23548	Shining	Chalcites lucidus	Yellow-rumped Thornbill	Acceptor	Cuckoo	Y	Y	106		64.6229	1.11	1.71766	75.12	5.422	7.21778	0.077	100-8829	35.711	24.2428	Identified by qualified person	MORANGHURK STATION, C.25 KM ESE OF LETHBRIDGE	Victoria	-38.0167	144.367			for associated host see E23548	0+1	1911-10-12	1911-10-12	1911-10-12										NO	Molesworth, J.M.
E15649	E23550	Horsfield's	Chalcites basalis	Yellow-rumped Thornbill	Acceptor	Cuckoo	Y	Y	112		83.265	0.937	1.12532	87.37	5.864	6.71169	0.085	100-8777	17.316	12.5576	Identified by qualified person	WHITTLESEA	Victoria	-37.5	145.117			HOST INCORRECTLY LISTED AS SPECKLED WARBLER; for associated host see E23550	1+1	1905-11-13	1905-11-13	1905-11-13										NO	Mattingley, A.H.E.
E15649	E23550	Horsfield's host	Acanthiza chrysorrhoa	Yellow-rumped Thornbill	Acceptor	Host	Y	N									0.074	100-8778	26.7399	18.9711
E16157	E23766	Koel	Eudynamys orientalis	Magpie-lark	Ejector	Cuckoo	Y	Y	50		172.84	0.99	0.572784	173.65	3.278	1.88771	0.727	100-8689	16.8401	12.0223	Identified by qualified person	Wyrallah, 6 miles south of Lismore	New South Wales					for associated host record see E23766	1+3	1967-12-09	1967-12-09	1967-12-09											Goddard, M.T. and Schrader, P.C.
E16157	E23766	Koel host	Grallina cyanoleuca	Magpie-lark	Ejector	Host	Y	Y	50		132.667	1.165	0.878136	148.87	11.35	7.6241	0.415	100-8690	27.1363	19.0722	Identified by qualified person	Wyrallah, 6 miles south of Lismore	New South Wales					for associated brood parasite see E16157	1+3	1967-12-09	1967-12-09	1967-12-09											Goddard, M.T. and Schrader, P.C.
E16160	E23767	Koel	Eudynamys orientalis	Little Friarbird	Ejector	Cuckoo	Y	Y	68		173.754	0.707	0.406896	178.76	11.202	6.2665	0.679	100-8691	33.6763	24.7052	Identified by qualified person	Airville, ca.12km southwest of Ayr	Queensland	-19.65	147.341			for associated host record see E23767	1+2	1949-12-04	1949-12-04	1949-12-04											Ey, A.E.
E16160	E23767	Koel host	Philemon citreogularis	Little Friarbird	Ejector	Host	Y	Y	68		135.609	0.831	0.612793	130.52	7.944	6.08642	0.258	100-8692	34.084	24.4691	Identified by qualified person	Airville, ca.12km southwest of Ayr	Queensland	-19.65	147.341			for associated brood parasite see E16160	1+2	1949-12-04	1949-12-04	1949-12-04											Ey, A.E.
E16161	E23768	Koel	Eudynamys orientalis	Little Friarbird	Ejector	Cuckoo	Y	Y	59		147.84	1.294	0.875271	169.32	8.711	5.1447	0.654	100-8693	34.084	24.0957	Identified by qualified person	Airville, ca.12km southwest of Ayr	Queensland	-19.65	147.341			for associated host record see E23768	1+2	1958-12-03	1958-12-03	1958-12-03											Ey, B.A.
E16161	E23768	Koel host	Philemon citreogularis	Little Friarbird	Ejector	Host	Y	Y	59		136.983	1.008	0.735856	135.57	9.07	6.69027	0.3	100-8694	31.5349	22.5544	Identified by qualified person	Airville, ca.12km southwest of Ayr	Queensland	-19.65	147.341			for associated brood parasite see E16161	1+2	1958-12-03	1958-12-03	1958-12-03											Ey, B.A.
E16243	E23769	Koel	Eudynamys orientalis	Australasian Figbird	Ejector	Cuckoo	Y	Y	52		143.957	0.404	0.28064	161.06	5.78	3.58872	0.631	100-8695	34.4574	24.189	Identified by qualified person	Airville, ca.12km southwest of Ayr	Queensland	-19.65	147.341			for associated host record see E23769	1+2	1965-11-28	1965-11-28	1965-11-28											Ey, B.A.
E16243	E23769	Koel host	Sphecotheres vieilloti	Australasian Figbird	Ejector	Host	Y	Y	52		134.04	0.869	0.648314	155.12	10.899	7.02617	0.511	100-8696	15.7354	11.8921	Identified by qualified person	Airville, ca.12km southwest of Ayr	Queensland	-19.65	147.341			for associated brood parasite see E16243	1+2	1965-11-28	1965-11-28	1965-11-28											Ey, B.A.
E16244	E23770	Koel	Eudynamys orientalis	Australasian Figbird	Ejector	Cuckoo	Y	Y	44		132	0.638	0.483333	162.63	3.892	2.39316	0.682	100-8697	33.5239	24.3757	Identified by qualified person	Emmett (as Emmotts) Creek, ca.40km WNW of Ayr	Queensland	-19.4458	147.046			for associated host record see E23770	1+1	1973-11-27	1973-11-27	1973-11-27											Ey, A.E.
E16244	E23770	Koel host	Sphecotheres vieilloti	Australasian Figbird	Ejector	Host	Y	Y	44		159.965	0.385	0.240678	155.43	4.181	2.68996	0.503	100-8698	16.0434	12.6328	Identified by qualified person	Emmett (as Emmotts) Creek, ca.40km WNW of Ayr	Queensland	-19.4458	147.046			for associated brood parasite see E16244	1+1	1973-11-27	1973-11-27	1973-11-27											Ey, A.E.
E17725	E23772	Horsfield's host	Malurus cyaneus	Superb Fairy-wren	Acceptor	Host	Y	Y	58		74.765	0.144721	0.193568	87.54	19.111	21.8312	0.068	100-8783	16.5221	11.5557	Identified by qualified person	Plumpton (Sydney suburb)	New South Wales	-33.75	150.833			for associated brood parasite see E17725	1+3	1959-08-08	1959-08-08	1959-08-08											Wood, E.A. and Lawson, J.L.C. and Schrader, P.C.
E17726	E23773	Horsfield's	Chalcites basalis	Brown Thornbill	Acceptor	Cuckoo	Y	Y			77.8145	0.874	1.12318	118.244	23.53	19.8996	0.086	100-8784	33.0928	23.8373	Identified by qualified person	Cunnamulla Qld?	Queensland					Presumed to have been collected from around Cunnamulla in the 1950s; for associated host record see E23773	2+3														Schrader, P.C.
E17726	E23773	Horsfield's host	Acanthiza pusilla	Brown Thornbill	Acceptor	Host	Y	Y			77.81	0.874	1.12325	95.85	31.787	33.1633	0.075	100-8785	16.1859	11.6654	Identified by qualified person	Cunnamulla Qld?	Queensland					Presumed to have been collected from around Cunnamulla in the 1950s; for associated brood parasite see E17726	2+3														Schrader, P.C.
E17733	E23775	Horsfield's	Chalcites basalis	Yellow-rumped Thornbill	Acceptor	Cuckoo	Y	Y	85		84.2573	0.782	0.928109	89.95	6.792	7.55086	0.082	100-8786	17.6866	11.9512	Identified by qualified person	Doonside (Sydney suburb)	New South Wales	-33.7592	150.86			for associated host record see E23775	1+2	1932-10-25	1932-10-25	1932-10-25											King, J.N. and Lawson, J.L.C. and Wood, E.A. and Schrader, P.C.
E17733	E23775	Horsfield's host	Acanthiza nana	Yellow-rumped Thornbill	Acceptor	Host	Y	Y	85		63.7391	0.0732623	0.114941	82.9	13.174	15.8914	0.06	100-8787	17.8983	12.4533	Identified by qualified person	Doonside (Sydney suburb)	New South Wales	-33.7592	150.86			for associated brood parasite see E17733	1+2	1932-10-25	1932-10-25	1932-10-25											King, J.N. and Lawson, J.L.C. and Wood, E.A. and Schrader, P.C.
E17740	E23777	Horsfield's	Chalcites basalis	Superb Fairy-wren	Acceptor	Cuckoo	Y	Y			107.89	0.571	0.529243	97.04	16.422	16.9229	0.081	100-8788	17.7918	11.7249	Identified by qualified person	NSW?	New South Wales					for associated host record see E23777	1+3														Schrader, P.C.
E17740	E23777	Horsfield's host	Malurus cyaneus	Superb Fairy-wren	Acceptor	Host	Y	Y			78.3214	0.116333	0.148532	78.14	4.145	5.30458	0.068	100-8789	17.9703	13.4498	Identified by qualified person	NSW?	New South Wales					for associated brood parasite see E17740	1+3														Schrader, P.C.
E17741	E23778	Horsfield's	Chalcites basalis	Superb Fairy-wren	Acceptor	Cuckoo	Y	Y	72		73.69	0.728	0.987922	96.82	10.021	10.3501	0.094	100-8790	17.7002	11.2344	Identified by qualified person	Millicent environs	South Australia	-37.5833	140.35			for associated host record see E23778	1+2	1945-11-11	1945-11-11	1945-11-11											Ey, A.E.
E17741	E23778	Horsfield's host	Malurus cyaneus	Superb Fairy-wren	Acceptor	Host	Y	Y	72		62.1592	0.0955866	0.153777	85.98	5.798	6.74343	0.079	100-8791	15.4126	11.6059	Identified by qualified person	Millicent environs	South Australia	-37.5833	140.35			for associated brood parasite see E17741	1+2	1945-11-11	1945-11-11	1945-11-11											Ey, A.E.
E17751	E23779	Horsfield's	Chalcites basalis	White-fronted chat	Acceptor	Cuckoo	Y	Y	69		70.0567	0.559	0.797925	93.68	8.03	8.57173	0.088	100-8792	19.3978	12.2602	Identified by qualified person	Plumpton (Sydney suburb)	New South Wales	-33.75	150.833			for associated host record see E23779	1+2	1948-07-16	1948-07-16	1948-07-16											Wood, E.A. and Goddard, M.T. and Schrader, P.C.
E17751	E23779	Horsfield's host	Epthianura albifrons	White-fronted Chat	Acceptor	Host	Y	Y	69		58.49	0.130931	0.223851	68.51	7.267	10.6072	0.069	100-8793	17.6275	12.306	Identified by qualified person	Plumpton (Sydney suburb)	New South Wales	-33.75	150.833			for associated brood parasite see E17751	1+2	1948-07-16	1948-07-16	1948-07-16											Wood, E.A. and Goddard, M.T. and Schrader, P.C.
E17757	E23781	Shining	Chalcites lucidus	Striated Thornbill	Acceptor	Cuckoo	Y	Y	68		66.3484	0.392	0.59082	71.1488	8.986	12.6299	0.071	100-8838	17.4196	12.5729	Identified by qualified person	Doonside (Sydney suburb)	New South Wales	-33.7592	150.86			setmark (V) on host , not on Cuckoo; for associated host record see E23781	1+1	1949-09-06	1949-09-06	1949-09-06
E17757	E23781	Shining host	Acanthiza lineata	Striated Thornbill	Acceptor	Host	Y	Y	68		69.91	0.776	1.11	67.55	6.88	10.185	0.053	100-8839	19.767	14.0261	Identified by qualified person	Doonside (Sydney suburb)	New South Wales	-33.7592	150.86			setmark on Thornbill , not on Cuckoo; for associated brood parasite see E17757	1+1	1949-09-06	1949-09-06	1949-09-06
E17759	E23782	Shining	Chalcites lucidus	Yellow-rumped Thornbill	Acceptor	Cuckoo	Y	Y			89.4537	1.074	1.20062	86.95	7.839	9.01553	0.087	100-8840	17.6275	12.8381	Identified by qualified person		not recorded					for associated host record see E23782	1+2
E17759	E23782	Shining host	Acanthiza chrysorrhoa	Yellow-rumped Thornbill	Acceptor	Host	Y	Y			67.1219	0.998	1.48685	76.64	3.754	4.89823	0.073	100-8841	17.0429	12.468	Identified by qualified person		not recorded					for associated brood parasite see E17759	1+2
E18429	E23558	Pallid	Heteroscenes pallidus	Willie wagtail	Ejector	Cuckoo	Y	Y	83	Not fresh	77.9184	0.4	0.513358	122.71	21.179	17.2594	0.176	100-8742	22.3192	16.4601	Identified by qualified person	Kojonup	Western Australia	-33.8333	117.15	2 (slight)		Host: Rhipidura leucophrys Willie Wagtail; nest a very neat structure, constructed entirely of bark and cobwebs and place about 4 feet from the ground in the branches of a fallen tree; for associated host see E23558	3+1	1934-09-20	1934-09-20	1934-09-20										not kept	Harrison, H.
E18429	E23558	Pallid host	Rhipidura leucophrys	Willie wagtail	Ejector	Host	Y	Y	83	Not fresh	80.4706	0.857	1.06499	89.94	10.711	11.9091	0.107	100-8743	16.7212	12.4981	Identified by qualified person	Kojonup	Western Australia	-33.8333	117.15	2 (slight)		Host: Rhipidura leucophrys Willie Wagtail; nest a very neat structure, constructed entirely of bark and cobwebs and place about 4 feet from the ground in the branches of a fallen tree; for associated brood parasite see E18429	3+1	1934-09-20	1934-09-20	1934-09-20										not kept	Harrison, H.
E18431	E23560	Koel	Eudynamys orientalis	Little Friarbird	Ejector	Cuckoo	Y	Y	61	Not fresh	163.707	1.274	0.778221	177.56	8.828	4.97184	0.709	100-8684	33.8613	24.2428	Identified by qualified person	Ayr environs	Queensland	-19.5667	147.4	slight (2/10)		Host: Philemon citreogularis Little Friarbird; nest about 25 feet high in a hanging branch of a paperbark; for associated host see E23560	2+1	1956-11-06	1956-11-06	1956-11-06										not kept	Ey, A.E.
E18431	E23560	Koel host	Philemon citreogularis	Little Friarbird	Ejector	Host	Y	Y	61	Not fresh	163.256	0.986	0.603961	141.15	22.658	16.0524	0.278	100-8685	17.4944	13.0335	Identified by qualified person	Ayr environs	Queensland	-19.5667	147.4	slight (2/10)		Host: Philemon citreogularis Little Friarbird; nest about 25 feet high in a hanging branch of a paperbark; for associated brood parasite see E18431	2+1	1956-11-06	1956-11-06	1956-11-06										not kept	Ey, A.E.
E18432	E23561	Pallid	Heteroscenes pallidus	Red wattlebird	Ejector	Cuckoo	Y	Y	79	Not fresh	119.542	0.849	0.710213	120.79	13.535	11.2054	0.244	100-8744	24.0611	17.6226	Identified by qualified person	Mokine	Western Australia	-31.7333	116.567	moderate (.4)		Hos: Red Wattlebird Anthochaera carunculata; nest of sticks, lined with grass & feathers, 20 feet up in a York Gum; for associated host see E23561	1+1	1938-09-04	1938-09-04	1938-09-04										not kept	Benn, R.
E18432	E23561	Pallid host	Anthochaera carunculata	Red wattlebird	Ejector	Host	Y	N
E18542	E23566	Horsfield's	Chalcites basalis	Buff-rumped Thornbill	Acceptor	Cuckoo	Y	Y	113		84.85	1.009	1.18916	102.744	16.804	16.3553	0.083	100-8781	16.1359	11.9869	Identified by qualified person	3 miles west of Dunkeld (c.9 km northwest of Bathurst)	New South Wales	-33.3833	149.833			Host: Acanthiza reguloides Buff-rumped Thornbill; nest a dome-shaped structure of bark & moss, lined with feathers & placed in bank of small creek; for associated host see E23566	2+1	1904-10-02	1904-10-02	1904-10-02										not kept	Coleman, W.H.
E18542	E23566	Horsfield's host	Acanthiza reguloides	Buff-rumped Thornbill	Acceptor	Host	Y	Y	113		73.2746	0.129257	0.1764	73.107	3.31	4.52761	0.074	100-8782	17.9939	12.9069	Identified by qualified person	3 miles west of Dunkeld (c.9 km northwest of Bathurst)	New South Wales	-33.3833	149.833			Host: Acanthiza reguloides Buff-rumped Thornbill; nest a dome-shaped structure of bark & moss, lined with feathers & placed in bank of small creek; for associated brood parasite see E18542	2+1	1904-10-02	1904-10-02	1904-10-02										not kept	Coleman, W.H.
E18544	E23568	Shining	Chalcites lucidus	Brown Thornbill	Acceptor	Cuckoo	Y	Y	110		74.0347	0.651	0.879317	96.4367	11.193	11.6066	0.106	100-8830	19.095	13.2909	Identified by qualified person	‘Landfall’, East Tamar (Rocherlea), 9km north of Launceston	Tasmania	-41.3667	147.1			for associated host see E23568	2+1	1907-10-23	1907-10-23	1907-10-23										not kept	Archer, R.H.
E18544	E23568	Shining host	Acanthiza pusilla	Brown Thornbill	Acceptor	Host	Y	N
E18546	E23570	Horsfield's	Chalcites basalis	Southern Whiteface	Acceptor	Cuckoo	Y	Y	55		98.1349	1.0514	1.07138	93.68	8.173	8.72438	0.088	100-8779	18.1151	12.7858	Identified by qualified person	Long Forest Road, Coimidai, ca.15km northwest of Melton	Victoria	-37.6	144.167			Host: Aphelocephala leucopsis Eastern Whiteface; oval nest a loosely made, with entance near top of nest; constructed of sheep wool & grass, lined with rabbit fur, placed in a boxthorn bush approx. 5 feet from ground; for associated host see E23570	2+1	1962-10-21	1962-10-21	1962-10-21										not kept	Harvey, S.L.
E18546	E23570	Horsfield's host	Aphelocephala leucopsis	Southern Whiteface	Acceptor	Host	Y	Y	55		81.1553	0.139165	0.17148	101.71	14.381	14.1392	0.099	100-8780	18.6682	12.769	Identified by qualified person	Long Forest Road, Coimidai, ca.15km northwest of Melton	Victoria	-37.6	144.167			Host: Aphelocephala leucopsis Eastern Whiteface; oval nest a loosely made, with entance near top of nest; constructed of sheep wool & grass, lined with rabbit fur, placed in a boxthorn bush approx. 5 feet from ground; for associated brood parasite see E18	2+1	1962-10-21	1962-10-21	1962-10-21										not kept	Harvey, S.L.
E18548	E23571	Shining	Chalcites lucidus	Yellow-rumped Thornbill	Acceptor	Cuckoo	Y	Y	47		70.6404	0.784	1.10985	77.88	3.874	4.97432	0.086	100-8832	17.9231	12.4242	Identified by qualified person	Coimidai, ca.15km northwest of Melton	Victoria	-37.6	144.167			for associated host see E23571	2+1	1970-10-07	1970-10-07	1970-10-07										not kept	Harvey, S.L.
E18548	E23571	Shining host	Acanthiza chrysorrhoa	Yellow-rumped Thornbill	Acceptor	Host	Y	Y	47		77.91	0.776	0.996021	78.36	12.146	15.5003	0.073	100-8833	16.7614	12.8123	Identified by qualified person	Coimidai, ca.15km northwest of Melton	Victoria	-37.6	144.167			for associated brood parasite see E18548	2+1	1970-10-07	1970-10-07	1970-10-07										not kept	Harvey, S.L.
E18549	E32572	Shining	Chalcites lucidus	Yellow-rumped Thornbill	Acceptor	Cuckoo	Y	Y	111		70.3117	0.651	0.925878	79.26	11.818	14.9104	0.083	100-8834	18.288	12.5863	Identified by qualified person	3 miles west of Dunkeld (ca.9 km northwest of Bathurst)	New South Wales	-33.3833	149.833			Host: Acanthiza chrysorrhoa Yellow-rumped Thornbill; A double nest, dome-shaped, side entrance with a roughly formed, open cup-shaped addition built on top; composed of grasses, plant stalks & cobwebs, lined with feathers; for associated host see E23572	2+1	1906-12-09	1906-12-09	1906-12-09										not kept	Coleman, W.H.
E18549	E23572	Shining host	Acanthiza chrysorrhoa	Yellow-rumped Thornbill	Acceptor	Host	Y	Y	111		661.693	1.144	0.17289	65.28	3.995	6.11979	0.067	100-8835	23.8108	16.7585	Identified by qualified person	3 miles west of Dunkeld (ca.9 km northwest of Bathurst)	New South Wales	-33.3833	149.833			Host: Acanthiza chrysorrhoa Yellow-rumped Thornbill; A double nest, dome-shaped, side entrance with a roughly formed, open cup-shaped addition built on top; composed of grasses, plant stalks & cobwebs, lined with feathers; for associated brood parasite se	2+1	1906-12-09	1906-12-09	1906-12-09										not kept	Coleman, W.H.
E18550	E23573	Shining	Chalcites lucidus	Brown Thornbill	Acceptor	Cuckoo	Y	Y	53		84.27	0	0	80.75	6.524	8.07926	0.087	100-8836	17.5539	12.7955	Identified by qualified person	Blakeville, ca.11km (8 miles) NNW of Ballan	Victoria	-37.5	144.2			nest domed, loosely constructed of bark fibre & dried grass, cobwebs & spider cocoons, lined with possum fur & a couple of small Crimson Rosella feathers; concealed in bracken fern clump approx. 3 ft from ground; for associated host see E23573	2+1	1964-12-14	1964-12-14	1964-12-14										not kept	Harvey, S.L.
E18550	E23573	Shining host	Acanthiza pusilla	Brown Thornbill	Acceptor	Host	Y	Y	53		71.8549	0.819	1.1398	73.28	9.954	13.5835	0.072	100-8837	20.438	15.8155	Identified by qualified person	Blakeville, ca.11km (8 miles) NNW of Ballan	Victoria	-37.5	144.2			nest domed, loosely constructed of bark fibre dried grass cobwebs & spider cocoons, lined with possum fur & a couple of small Crimson Rosella feathers; concealed in bracken fern approx. 3 ft from ground; for associated brood parasite see E18550	2+1	1964-12-14	1964-12-14	1964-12-14										not kept	Harvey, S.L.
E18687	E23760	Pallid	Heteroscenes pallidus	White-breasted woodswallow	Ejector	Cuckoo	Y	Y	55		98.16	0.548	0.558272	113.32	4.344	3.83339	0.208	100-8745	23.1966	16.7102	Identified by qualified person	Belmore Swamp, ca.5km north of Kempsey	New South Wales	-31.0447	152.832			for associated host record see E23760	1+3	1962-11-17	1962-11-17	1962-11-17											Mason, E.C. and Schrader, P.C.
E18687	E23760	Pallid host	Artamus leucorynchus	White-breasted woodswallow	Ejector	Host	Y	Y	55		106	0	0	123.375	10.416	8.44255	0.208	100-8746	19.9167	15.1064	Identified by qualified person	Belmore Swamp, ca.5km north of Kempsey	New South Wales	-31.0447	152.832			for associated brood parasite see E18687	1+3	1962-11-17	1962-11-17	1962-11-17											Mason, E.C. and Schrader, P.C.
E18691	E23762	Pallid	Heteroscenes pallidus	Singing honeyeater	Ejector	Cuckoo	Y	Y	50		65.56	0.837	1.27669	117.45	30.844	26.2614	0.187	100-8747	24.2404	16.561	Identified by qualified person	Kahmoo Station, ca.17km west of Cunnamulla	Queensland	-28.0969	145.508			for associated host record see E23762	1+1	1967-08-10	1967-08-10	1967-08-10											Schrader, P.C.
E18691	E23762	Pallid host	Gavicalis virescens	Singing honeyeater	Ejector	Host	Y	Y	50		81.92	0.396	0.483398	100.73	6.588	6.54026	0.139	100-8748	30.9298	21.2306	Identified by qualified person	Kahmoo Station, ca.17km west of Cunnamulla	Queensland	-28.0969	145.508			for associated brood parasite see E18691	1+1	1967-08-10	1967-08-10	1967-08-10											Schrader, P.C.
E18692	E23763	Pallid	Heteroscenes pallidus	Willie wagtail	Ejector	Cuckoo	Y	Y	68		103.385	0.932	0.901488	112.78	4.634	4.10888	0.219	100-8749	23.1221	17.1575	Identified by qualified person	Smithfield (Sydney suburb)	New South Wales					for associated host record see E23763	1+2	1949-10-22	1949-10-22	1949-10-22											Schrader, P.C.
E18692	E23763	Pallid host	Rhipidura leucophrys	Willie wagtail	Ejector	Host	Y	Y	68		105.538	0.851	0.806341	106.42	10.504	9.87033	0.133	100-8750	32.3815	21.1908	Identified by qualified person	Smithfield (Sydney suburb)	New South Wales					for associated brood parasite see E18692	1+2	1949-10-22	1949-10-22	1949-10-22											Schrader, P.C.
E18720	E23765	Pallid	Heteroscenes pallidus	Red wattlebird	Ejector	Cuckoo	Y	Y	57		121.25	1.062	0.875876	131.26	8.565	6.52522	0.28	100-8751	24.9491	17.7706	Identified by qualified person	4 miles north of Bunbury	Western Australia					for associated host record see E23765	1+2	1960-09-28	1960-09-28	1960-09-28											Bush, T.E. and Schrader, P.C.
E18720	E23765	Pallid host	Anthochaera carunculata	Red wattlebird	Ejector	Host	Y	Y	57		414.083	0.404	0.0975649	143.76	5.422	3.77156	0.407	100-8752	25.815	18.6936	Identified by qualified person	4 miles north of Bunbury	Western Australia					for associated brood parasite see E18720	1+2	1960-09-28	1960-09-28	1960-09-28											Bush, T.E. and Schrader, P.C.

## Sheet: 1Summary_All_Species
Characteristics of Australian cuckoo eggs and the eggs of their hosts. Summary statistics for morphological egg measurements, details of host species and rates of cuckoo egg rejection of experimental, non-memetic model eggs. Australian cuckoo eggs and the eggs of their hosts, as well as rates of rejection of experimental, non-memetic model eggs by hosts of Australian cuckoos.
Cuckoo species	n	Mass (mg) +/- SD	Length (mm) +/- SD	Breadth (mm) +/- SD	Apex thickness (um) +/- SD	Meridian thickness (um) +/- SD	Mean thickness (um)	Host species	n	Mass (mg) +/- SD	Length (mm) +/- SD	Breadth (mm) +/- SD	Apex thickness (um) +/- SD	Meridian thickness (um) +/- SD	Mean thickness (um)	Nest type	Ejection behaviour	Rejection rate	References
Chalcites basalis (Horsfield’s Bronze-cuckoo)	3	79.33 +/- 7.37	17.53 +/- 0.19	12.00 +/- 0.53	80.73 +/- 5.27	86.18 +/- 4.49	83.455	Acanthiza chrysorrhoa (Yellow-rumped thornbill)	2	71 +/- 9.85	20.05 +/- 5.92	14.57 +/- 3.82	62.53 +/- 1.70	79.18 +/- 5.26	70.855	Dome/Closed	Acceptor	0.1	Langmore et al. 2005, Medina & Langmore 2015
	2	83.5 +/- 3.61	16.96 +/- 1.16	11.86 +/- 0.18	82.43 +/- 3.42	98.04 +/- 6.66	90.235	Acanthiza reguloides (Buff-rumped thornbill)	2	74 +/- 0	17.25 +/- 1.06	13.08 +/- 0.24	78.03 +/- 6.72	70.76 +/- 3.31	74.395	Dome/Closed	Acceptor	0	Langmore et al. 2005
	2	86.5 +/- 2.12	17.54 +/- 0.82	12.40 +/- 0.54	89.54 +/- 12.15	101.39 +/- 10.90	95.465	Aphelocephala leucopsis (Southern whiteface)	2	94 +/- 7.07	21.42 +/- 3.90	14.95 +/- 3.08	81.46 +/- 0.43	101.52 +/- 0.27	91.49	Dome/Closed	No Data
	3	85.0 +/- 3.61	24.44 +/- 78.92	17.46 +/- 5.89	80.62 +/- 11.69	104.51 +/- 15.29	92.57	Acanthiza pusilla (Brown thornbill)	1	75	16.19	11.67	77.81	95.85	86.83	Dome/Closed	Acceptor	0.125	Langmore et al. 2005
	6	88.50 +/- 5.89	18.67 +/- 2.63	13.08 +/- 2.56	88.16 +/- 12.28	92.51 +/- 6.95	90.335	Malurus cyaneus (Superb fairy-wren)	10	70.90 +/- 4.79	19.32 +/- 4.02	13.75 +/- 2.89	78.71 +/- 11.56	80.65 +/- 6.97	79.68	Dome/Closed	Acceptor	0.106	Langmore et al. 2005
	Mean	85.14 +/- 3.40	19.09 +/- 2.77	13.18 +/- 2.14	81.92 +/- 6.94	96.05 +/- 6.63	88.985			75.65	18.6433		72.8383	82.745	80.65
Chalcites lucidus (Shining Bronze-cuckoo)	12	82.21 +/- 7.35	19.33 +/- 4.98	13.57 +/- 3.23	79.33 +/- 18.09	78.57 +/- 9.48	78.95	Acanthiza chrysorrhoa (Yellow-rumped thornbill)	7	69 +/- 7.79	20.45 +/- 6.03	14.61 +/- 3.66	64.88 +/- 9.13	72.91 +/- 5.73	68.895	Dome/Closed	Acceptor	0.1	Langmore et al. 2005
	2	70.50 +/- 0.71	17.29 +/- 0.18	12.28 +/- 0.41	65.07 +/- 1.81	68.85 +/- 3.24	66.96	Acanthiza lineata (Striated thornbill)	3	56.50 +/- 4.36	25.24 +/- 8.01	17.95 +/- 5.51	61.65 +/- 10.87	69.65 +/- 4.40	65.65	Dome/Closed	No Data
	7	86.21 +/- 11.46	18.14 +/- 0.71	12.66 +/- 0.39	72.46 +/- 8.66	78.36 +/- 10.30	75.41	Acanthiza pusilla (Brown thornbill)	4	67.71 +/- 5.79	23.40 +/- 5.43	16.84 +/- 3.81	61.06 +/- 8.90	70.54 +/- 7.10	65.8	Dome/Closed	Acceptor	0.125	Langmore et al. 2005
	1	83	17.21	12.66	NA	81.7	81.7	Malurus cyaneus (Superb fairy-wren)	1	84	17.49	12.97	55.93	81.51	68.72	Dome/Closed	Acceptor	0.106	Langmore et al. 2005
								Acanthiza reguloides (Buff-rumped thornbill)								Dome/Closed	Acceptor	0	Langmore et al. 2005
	Mean	80.45 +/- 6.87	17.99 +/- 0.99	12.79 +/- 0.55	72.29 +/- 7.13	76.87 +/- 5.56	75.755			69.3275	21.645		60.88	73.6525	67.2663
Heteroscenes pallidus (Pallid cuckoo)								Artamus cyanopterus (Dusky woodswallow)								Cup/Open	Ejector	0.4	Landstrom et al. 2010
	2	199.50 +/- 12.02	23.20 +/- 0.00	17.05 +/- 0.47	100.55 +/- 3.37	109.35 +/- 5.61	104.95	Artamus leucorynchus (White-breasted woodswallow)	2	215.00 +/- 4.95	17.10 +/- 1.99	12.11 +/- 2.12	106	113.58 +/- 6.93	64.79	Cup/Open	No Data
	3	238.33 +/- 44.77	24.65 +/- 0.51	17.62 +/- 0.15	104.35 +/- 27.80	115.69 +/- 18.64	110.02	Anthochaera carunculata (Red wattlebird)	2	428.50 +/- 30.41	28.12 +/- 3.26	20.70 +/- 2.84	150.09	144.76	147.425	Cup/Open	Ejector	0.429	Langmore et al. 2005
								Anthochaera chrysoptera (Little wattlebird)								Cup/Open	No data
	2	204.00 +/- 24.04	24.17 +/- 0.10	16.88 +/- 0.45	89.02	103.03	96.025	Gavicalis virescens (Singing honeyeater)	1	139	30.93	21.23	81.92	100.73	91.325	Cup/Open	No Data
								Lichenostomus melanops (Yellow-tufted honeyeater)								Cup/Open	Ejector	*	Starling et al. 2006, Landstrom et al. 2011
	1	240	24.51	17.84	104.03	116.38	110.205	Manorina flavigula (Yellow-throated miner)	3	312.67 +/- 81.77	20.46 +/- 4.75	14.89 +/- 3.34	148.30 +/- 36.94	138.64 +/- 4.85	143.47	Cup/Open	Ejector	*	Landstrom et al. 2011
								Manorina melanocephala (Noisy miner)								Cup/Open	No data
	3	242.33 +/- 7.51	24.23 +/- 1.42	17.52 +/- 0.30	88.40 +/- 15.00	122.44 +/- 6.89	105.42	Melithreptus affinis (Black-headed honeyeater)	2	105.50 +/- 7.78	17.82 +/- 0.33	13.02 +/- 0.35	82.59 +/- 9.76	93.81 +/- 11.46	88.2	Cup/Open	Ejector	*	Starling et al. 2006
	2	221.00 +/- 4.24	23.72 +/- 0.14	16.99 +/- 0.26	78.23 +/- 3.20	112.32 +/- 4.82	95.275	Melithreptus lunatus (White-naped honeyeater)	2	108.50 +/- 20.51	17.77 +/- 1.17	12.95 +/- 1.25	76.36 +/- 12.52	94.15 +/- 10.41	85.255	Cup/Open	No Data
	2	241.00 +/- 35.36	24.45 +/- 0.40	17.13 +/- 1.43	91.84 +/- 1.23	124.62 +/- 4.29	108.23	Melithreptus validirostris (Strong-billed honeyeater)	2	170.00 +/- 7.07	19.80 +/- 2.26	15.27 +/- 1.34	115.87 +/- 23.35	115.78 +/- 5.80	115.825	Cup/Open	No Data
								Nesoptilotis flavicollis (Yellow-throated honeyeater)	1	139	18.65	14.25	77.48	98.55	88.015	Cup/Open	Ejector
								Nesoptilotis leucotis (White-eared honeyeater)								Cup/Open	No data
	2	231.00 +/- 19.80	20.63 +/- 5.08	8.77 +/- 10.81	88.47 +/- 4.94	114.72 +/- 4.28	101.595	Ptilotula fusca (Fuscous honeyeater)	2	107.50 +/- 6.36	27.17 +/- 3.88	19.35 +/- 1.84	70	81.40 +/- 1.6	75.7	Cup/Open	No Data
	3	244.00 +/- 21.79	27.10 +/- 4.79	19.68 +/- 3.80	95.23 +/- 14.67	119.92 +/- 11.30	107.575	Ptilotula ornata (Yellow-plumed honeyeater)	1	104	16.8	11.87	NA	101.94	101.94	Cup/Open	No Data
								Lichenostomus penicillatus (White-plumed honeyeater)								Cup/Open	Ejector	0.71	Landstrom et al. 2010
	1	179	22.51	17.03	87.39	NA		Ptilotula plumula (Grey-fronted honeyeater)	1	94	16.24	12.66	67.63	87.87	77.75	Cup/Open	No Data
								Melanodryas vittata (Dusky robin)								Cup/Open	No data
	1	239	24.02	18.52	107.29	116.28	111.785	Microeca fascinans (Jacky winter)	1	113	19.19	14.06	NA	103.7	103.7	Cup/Open	No Data
	2	197.50 +/- 30.41	22.72 +/- 0.57	16.81 +/- 0.49	90.65 +/- 18.01	117.75 +/- 7.02	104.2	Rhipidura leucophrys (Willie wagtail)	2	120.00 +/- 18.38	24.55 +/- 11.07	16.84 +/- 6.15	93.00 +/- 17.73	98.18 +/- 11.65	95.59	Cup/Open	Ejector	0.36	Landstrom et al. 2010
	Mean	223.06 +/- 22.33	23.83 +/- 1.54	16.82 +/- 2.67	93.79 +/- 8.65	115.68 +/- 6.01	105.025			165.859	21.2842		97.2036	105.622	98.3835
Eudynamys orientalis (Eastern / Pacific Koel)	6	621.43 +/- 100.30	31.02 +/- 6.15	22.16 +/- 4.53	158.43 +/- 12.76	165.85 +/- 19.19	162.14	Philemon citreogularis (Little friarbird)	6	273.13 +/- 25.24	27.14 +/- 6.06	19.84 +/- 4.44	126.19 +/- 23.69	129.38 +/- 8.99	127.785	Cup/Open	No Data
	6	683.33 +/- 35.12	31.20 +/- 6.30	21.70 +/- 4.61	158.89 +/- 9.16	171.15 +/- 11.97	165.02	Philemon corniculatus (Noisy Friarbird)	5	429.80 +/- 37.82	26.50 +/- 7.83	18.89 +/- 5.56	134.64 +/- 15.57	146.50 +/- 10.96	140.57	Cup/Open	Ejector	0.38	Abernathy 2017
	7	719.57 +/- 55.21	32.29 +/- 6.89	22.66 +/- 4.73	163.31 +/- 11.85	169.66 +/- 6.52	166.485	Grallina cyanoleuca (Magpie-lark)	7	390.14 +/- 34.13	23.47 +/0 5.79	17.02 +/- 4.25	126.44 +/- 6.66	144.43 +/- 4.90	135.435	Cup/Open	Ejector	0.91	Abernathy 2017
	6	725.67 +/- 78.74	34.56 +/- 1.22	24.82 +/- 1.07	152.55 +/- 12.66	165.22 +/- 6.52	158.885	Sphecotheres vieilloti (Australasian Figbird)	7	512.86 +/- 13.67	22.69 +/- 7.05	16.57 +/- 4.74	148.93 +/- 21.46	154.02 +/- 4.13	151.475	Cup/Open	No Data
	Mean	687.5 +/- 47.85	32.27 +/- 1.63	22.84 +/- 1.38	158.30 +/- 4.42	167.97 +/- 2.89	163.132			401.483	24.95		134.05	143.583	138.816
* For these hosts, rates of egg ejection were unknown, but egg ejection behaviour by hosts could be inferred from quantitative analyses revealing that the cuckoo eggs are near perfect mimics of the host eggs, suggesting that the cuckoos have been subject to strong selection for egg mimicry through host egg ejection (Starling et al., 2006, Landstrom et al., 2011)
